# Supplementary material for: Circulating monocytes expressing senescence‐associated features are enriched in COVID‐19 patients with severe disease
Source: Aging Cell. 2023 Nov 15;22(12):e14011. doi: 10.1111/acel.14011 (PMC10726854; doi:10.1111/acel.14011)
Supplement: Supplementary file 1 — Figure S1 Tables S1–S2 [file ACEL-22-e14011-s002.zip › acel14011-sup-0003-TableS1.xlsx]

## Sheet: meta data
FGA CODE	SAMPLE ID	Sample Type	Not Enough For the Entire Assay	Enough for the assay, no leftover	Comments	SENICAgroup	gender	production_age	hosp_discharge_diagnosis	sarscov2_ed	sarscov2_hospital	time_in_hospital	deceased	admission	icu_admission	vitals_triage_spo2	vitals_triage_o2method	vitals_triage_o2amount	vitals_triage_venti_perc	PaO2_Gadrey_mmHg	PaO2_Gadrey_kPa	PaO2_kPa	PaO2_mmHg	PFratio	PaO2_mmHg.1	FiO2	lac_crp_blo	cci_comorbidities___19	cci_comorbidities___20	cci_comorbidities___21	sepsis	sepsis_clinical_suspicion	sepsis_qSOFA	sepsis_SIRS	sepsis_blood_cultures	sepsis_temperature	department	transport	triage_color	imaging___1	imaging___2	imaging___3	imaging___4	imaging___5	imaging___6	imaging___7	imaging___8
A1	2020-0106	Plasma (E)		x		SEVERE	1	52	acute respiratoire aandoening door SARS-CoV-2	Positive	Positive	8.75625	0	1	0	90	2	1		57.811	7.70621	6.7	50.2542	228.428	50.2542	0.22	39	0	0	0	0	0	0	0	0	0	resp	2	3	1	0	0	0	0	0	0	1
A2	2020-0131	Plasma (E)		x		CONTROL	0	55	Bloedopgeven zonder hematemesis	Unknown	Negative	0.770139	0	1	0	96	1	1		76.7954	10.2368					0.21	2.9	0	0	0	0	0	0	0	0	0	ge	2	3	1	0	0	0	0	0	0	0
A5	2020-0135	Plasma (E)		x	Highly hemolyzed.	NONSEVERE	1	71	Sars-CoV-2 infection		Positive	4.91944	0	1	0	95	2	1		72.0235	9.60073	9.5	71.2559	323.89	71.2559	0.22	48	0	0	0	1	0	0	1	0	0	resp	2	3	1	0	0	0	0	0	0	0
A6	2020-0166	Plasma (E)		x		CONTROL	1	73	hemoptoë zonder duidelijke focus	Unknown	Negative	5.94167	0	1	0	97	2	1		82.9976	11.0636					0.22	1.5	0	0	0	0	0	0	0	0	0	resp	3	3	1	0	0	0	0	0	0	0
A3	2020-0169	Plasma (E)				SEVERE	0	76	bewezen SARS-CoV-2 infectie (COVID-19)	Suspected	Positive	18.6549	0	1	0	90	4	1		57.811	7.70621	8.2	61.5051	87.8644	61.5051	0.7	206	0	0	0	0	0	0	0	0	0	resp	2	3	1	0	0	0	0	0	0	0
A4	2020-0180	Plasma (E)		x		CONTROL	1	21	Pericarditis	Unknown	Negative	0.995833	0	1	0	99	1	1		105.196	14.0226					0.21	0.4	0	0	0	0	0	0	0	0	0	int	3	3	1	0	0	1	0	0	0	1
A18	2020-0202	Plasma (E)		x	hemolysis	NONSEVERE	1	77	acute respiratoire aandoening door SARS-CoV-2	Positive	Positive	4.72917	1	1	0	98	2	1		91.6379	12.2153	16.3	122.26	555.728	122.26	0.22	43	0	0	0	0	0	0	0	0	0	int	2	3	1	0	0	0	0	0	0	0
A15	2020-0204	Plasma (E)	x	x	Hemolysis	CONTROL	0	22	Recidief auto-intoxicatie met medicatie ihkv TS met actieve doodswens		Negative	0.579167	0	1	0	100	1	1		132.761	17.6971	13.9	104.259	496.47	104.259	0.21	0.3	0	0	0	0	0	0	0	0	0	seh	2	3	0	0	0	0	0	0	0	0
A12	2020-0216	Plasma (E)				CONTROL	0	25		Suspected	Negative		0	0		100	1	1		132.761	17.6971					0.21	3.6	0	0	0	1	0	0	1	0	0	int	3	2	0	0	0	0	0	0	0	0
A9	2020-0233	Plasma (E)		x		CONTROL	1	68	intoxicatie door geneesmiddel	Negative	Negative	2.80903	0	1	0	98	1	1		91.6379	12.2153	13.2	99.0082	471.468	99.0082	0.21	1	0	0	0	0	0	0	0	0	0	seh	2	3	1	0	0	0	0	0	0	0
A17	2020-0236	Plasma (E)				SEVERE	0	72	acute respiratoire aandoening door SARS-CoV-2	Suspected	Positive	12.0326	1	1	1	91	5	1	0.4	59.8955	7.98408	6.9	51.7543	10.3509	51.7543	5	141	0	0	0	0	0	0	0	0	0	resp	2	3	1	0	1	0	1	0	0	0
A7	2020-0243	Plasma (E)		x		SEVERE	1	51	Algehele zwakte post-COVID-19	Positive	Positive	99.0215	0	1	1	85	2	1		50.0651	6.67368	7.1	53.2544	242.065	53.2544	0.22	100	0	0	0	0	0	0	0	0	0	seh	2	3	0	0	1	0	0	0	0	1
A16	2020-0248	Plasma (E)				CONTROL	1	57	maagbloeding	Unknown	Negative	2.97083	0	1	1	100	1	1		132.761	17.6971	13.4	100.508	478.611	100.508	0.21	1.4	0	0	0	0	0	0	0	0	0	seh	2	3	0	0	0	0	0	0	0	0
A24	2020-0262	Plasma (E)		x		SEVERE	0	62	COVID-19	Positive	Positive	3.89028	0	1	0	91	2	1		59.8955	7.98408	7.5	56.2546	255.703	56.2546	0.22	24	0	0	0	0	0	0	0	0	0	resp	2	3	1	0	1	0	0	0	0	0
A23	2020-0263	Plasma (E)		x		SEVERE	0	65	SARS-CoV-2 infectie (COVID-19)	Positive	Positive	1.65903	0	1	0	89	2	1		55.951	7.45827	7	52.5043	238.656	52.5043	0.22	76	0	0	0	0	0	0	0	0	0	resp	2	3	1	0	0	0	0	0	0	0
A14	2020-0277	Plasma (E)				SEVERE	1	84	SARS-CoV-2 infectie (COVID-19)	Positive	Positive	13.5424	0	1	0	90	2	1		57.811	7.70621	6.9	51.7543	235.247	51.7543	0.22	29	0	0	0	1	0	0	1	0	0	int	2	3	1	0	0	0	0	0	0	0
A11	2020-0281	Plasma (E)		x		NONSEVERE	0	74	bewezen SARS-CoV-2 infectie (COVID-19)	Positive	Positive	27.9528	0	1	0	96	2	1		76.7954	10.2368	9	67.5056	306.844	67.5056	0.22	48	0	0	0	0	0	0	0	0	0	int	2	3	1	0	0	0	0	0	0	1
A10	2020-0299	Plasma (E)	x	x		SEVERE	1	83	COVID-19	Positive	Positive	12.7465	0	1	0	86	4	1		51.3529	6.84534	7	52.5043	75.0062	52.5043	0.7	199	0	0	0	1	0	0	1	0	0	resp	2	3	1	0	0	0	0	0	0	1
A26	2020-0300	Plasma (E)		x		SEVERE	1	70	Overlijden wegens respiratoire insufficiëntie bij een COVID-19 infectie.	Suspected	Positive	10.3486	0	1	0	92	4	1		62.2605	8.29933	8.6	64.5053	92.1505	64.5053	0.7	94	0	0	0	0	0	0	0	0	0	int	2	3	1	0	0	0	0	0	0	0
A22	2021-0001	Plasma (E)				SEVERE	1	69	Overleden bij COVID-19 infectie	Positive	Positive	2.41875	1	1	0	89	4	1		55.951	7.45827	11.2	84.0069	120.01	84.0069	0.7	213	0	0	0	0	0	0	0	0	0	resp	2	3	1	0	1	0	0	0	0	0
A13	2021-0002	Plasma (E)		x	Hemolysis	CONTROL	0	26	torsio ovarium rechts	Negative	Negative	2.72083	0	1	0	100	1	1		132.761	17.6971					0.21	0.9	0	0	0	0	0	0	0	0	0	seh	3	3	0	0	0	1	0	0	0	1
A8	2021-0050	Plasma (E)		x		CONTROL	0	69	Hyponatriemie bij recent gestarte carbazepine en/of HCT	Negative	Negative	1.95625	0	1	0	100	1	1		132.761	17.6971	1.9	14.2512	67.8628	14.2512	0.21	0.3	0	0	0	0	0	0	0	0	0	seh	2	3	0	0	0	0	0	0	0	0
A25	2021-0053	Plasma (E)		x		NONSEVERE	1	63	COVID-19 Pneumonie	Positive	Positive	1.98819	0	1	0	95	1	1		72.0235	9.60073	11.8	88.5073	421.463	88.5073	0.21	48	0	0	0	0	0	0	0	0	0	int	3	2	1	0	0	0	0	0	0	0
A32	2021-0070	Plasma (E)				NONSEVERE	1	63	COVID-19	Positive	Positive	2.87292		1	0	97	2	1		82.9976	11.0636	17.4	130.511	593.231	130.511	0.22	44	0	0	0	1	0	0	1	0	0	int	2	2	1	0	0	0	0	0	0	1
A30	2021-0074	Plasma (E)	xx	x	Less than 300 ul, extremely low.	NONSEVERE	0	79	bewezen SARS-CoV-2 infectie	Positive	Positive	12.784	0	1	0	97	2	1		82.9976	11.0636	9.8	73.5061	334.119	73.5061	0.22	32	0	0	0	0	0	0	0	0	0	int	2	2	1	0	0	0	0	0	0	0
A29	2021-0110	Plasma (E)				SEVERE	1	60	bewezen SARS-CoV-2 infectie (COVID-19)	Positive	Positive	6.73056	0	1	0	88	2	1		54.2743	7.23476	8.1	60.755	276.159	60.755	0.22	68	0	0	0	1	0	0	1	0	0	nef	2	3	1	0	0	0	0	0	0	0
A37	2021-0114	Plasma (E)	x	x		NONSEVERE	1	74	COVID-19 waavoor ziekenhuis opname	Unknown	Positive	10.9646	0	1	0	99	2	1		105.196	14.0226	9.2	69.0057	313.662	69.0057	0.22	104	0	0	0	0	0	0	0	0	0	int	2	2	0	0	1	0	1	0	0	0
A21	2021-0126	Plasma (E)		x		CONTROL	1	84	collaps bij malcapture DDD-R pacemaker door SIADH	Unknown	Negative	6.57153	0	1	0	98	1	1		91.6379	12.2153					0.21	1.8	0	0	0	0	0	0	0	0	0	seh	2	3	1	0	0	0	1	0	0	1
A35	2021-0127	Plasma (E)		x		CONTROL	0	64	Acute nierinsufficiëntie geduid als ATN	Unknown	Negative	9.55208	0	1	1	99	1	1		105.196	14.0226	9.2	69.0057	328.599	69.0057	0.21	1.9	0	0	0	0	0	0	0	0	0	int	2	3	0	0	0	1	0	0	0	0
A27	2021-0134	Plasma (E)			Huge precipitate of fibrin clots	NONSEVERE	1	62	SARS-CoV-2 infectie (COVID-19)	Positive	Positive	5.67708	0	1	0	100	2	1		132.761	17.6971	13.9	104.259	473.903	104.259	0.22	38	0	0	0	0	0	0	0	0	0	int	2	3	1	0	1	0	0	0	0	0
A33	2021-0144	Plasma (E)				NONSEVERE	1	83		Suspected	Positive		0	0		98	1	1		91.6379	12.2153	10.8	81.0067	385.746	81.0067	0.21	55	0	0	0	1	0	0	1	0	0	int	2	2	1	0	0	0	0	0	0	0
A36	2021-0154	Plasma (E)	x	x		NONSEVERE	1	63	acute respiratoire aandoening door SARS-CoV-2	Suspected	Positive	2.62431	0	1	0	96	1	1		76.7954	10.2368	14.5	108.759	517.9	108.759	0.21	104	0	0	0	1	0	0	1	0	0	int	2	2	1	0	0	0	0	0	0	1
A38	2021-0161	Plasma (E)				NONSEVERE	1	67	acute respiratoire aandoening door SARS-CoV-2	Positive	Positive	3.90347	0	1	0	96	1	1		76.7954	10.2368	8.7	65.2554	310.74	65.2554	0.21	132	0	0	0	0	0	0	0	0	0	hem	2	2	1	0	0	0	0	0	0	0
A28	2021-0202	Plasma (E)		x		NONSEVERE	1	74	Urosepsis o.b.v. E. Coli + COVID-19	Positive	Positive	7.68472	0	1	0	97	2	1		82.9976	11.0636	8.8	66.0055	300.025	66.0055	0.22	20	0	0	0	0	0	0	0	0	0	int	2	2	1	0	1	0	0	0	0	0
A20	2021-0222	Plasma (E)				NONSEVERE	0	50	Dyspneu en algehele achteruitgang na eerdere opname ivm COVID infectie	Positive	Positive	5.66042	0	1	0	98	2	1		91.6379	12.2153	8.9	66.7555	303.434	66.7555	0.22	149	0	0	0	0	0	0	0	0	0	int	2	2	1	0	0	0	0	0	0	0
A19	2021-0223	Plasma (E)			hemolysis	SEVERE	1	78	bewezen SARS-CoV-2 infectie (COVID-19)	Positive	Positive	3.86042	0	1	0	96	2	1		76.7954	10.2368	6.6	49.5041	225.019	49.5041	0.22	178	0	0	0	0	0	0	0	0	0	resp	2	2	1	0	0	0	0	0	0	1
A31	2021-0225	Plasma (E)				CONTROL	1	73	Decompensatio cordis bij HFpEF	Suspected	Negative	4.82222	0	1	0	93	2	1		64.9843	8.66241	9.3	69.7558	317.072	69.7558	0.22	3.5	0	0	0	0	0	0	0	0	0	int	2	2	1	0	0	0	0	0	0	1
A34	2021-0249	Plasma (E)		x		NONSEVERE	1	56		Positive	Positive		0	0		99	2	1		105.196	14.0226	10.4	78.0064	354.575	78.0064	0.22	95	0	0	0	0	0	0	0	0	0	resp	2	2	1	0	0	0	0	0	0	0
A45	2021-0305	Plasma (E)	x	x		SEVERE	1	69	bewezen SARS-CoV-2 infectie (COVID-19)	Positive	Positive	5.92708	0	1	1	92	4	1		62.2605	8.29933	11.1	83.2569	118.938	83.2569	0.7	22	0	0	0	1	0	0	0	0	1	seh	2	3	1	0	0	0	0	0	0	1
A43	2021-0316	Plasma (E)				SEVERE	1	74	acute respiratoire aandoening door SARS-CoV-2	Positive	Positive	9.75486	0	1	0	93	2	1		64.9843	8.66241	6.8	51.0042	231.837	51.0042	0.22	55	0	0	0	1	0	0	0	1	0	resp	2	2	1	0	0	0	0	0	0	0
A42	2021-0334	Plasma (E)		x		SEVERE	1		acute respiratoire aandoening door SARS-CoV-2	Suspected	Positive	3.71875	0	1	0	98	5	1	0.4	91.6379	12.2153	7.8	58.5048	11.701	58.5048	5	143	0	0	0	0	0	0	0	0	0	resp	2	3	1	0	0	0	0	0	0	0
A44	2021-0357	Plasma (E)		x		CONTROL	1	57	trachea-compressie door struma	Suspected	Negative	6.55	0	1	0	99	4	1		105.196	14.0226	16.3	122.26	174.657	122.26	0.7	3.7	0	0	0	0	0	0	0	0	0	seh	3	3	1	0	1	0	0	0	0	1
A40	2021-0359	Plasma (E)			bright yellow (bilirubin, liver problem?)	CONTROL	0	25		Negative	Negative			0		97	2	1		82.9976	11.0636					0.22	4.7	0	0	0	0	0	0	0	0	0	int	2	3	0	0	0	0	0	0	0	0
A39	2021-0365	Plasma (E)				NONSEVERE	1	73	acute respiratoire aandoening door SARS-CoV-2	Positive	Positive	3.875	0	1	0	95	2	1		72.0235	9.60073	10.9	81.7568	371.622	81.7568	0.22	9	0	0	0	1	0	0	1	0	1	resp	3	2	1	0	0	0	0	0	0	0
A41	2021-0412	Plasma (E)				CONTROL	0	72	Acute rugpijn niveau L1-L2 WD tendomyogeen, UWI	Unknown	Negative	2.86875	0	1	0	97	1	1		82.9976	11.0636					0.21	2.5	0	0	0	0	0	0	0	0	0	onc	2	3	0	0	0	0	0	0	0	0

## Sheet: Final Result
			LUMINEX SENSITIVE ASSAY																						ELLA SIMPLE PLEX ULTRA SENSITIVE
			Dilution	1:2	1:2	1:2	1:2	1:2	1:2	1:2	1:2	1:2	1:2	1:2	1:2	1:2	1:2	1:2	1:2	1:2	1:2	1:200	1:05		Dilution	1:2	1:2	1:2	1:2	1:2	1:50	1:2
			RUN	MIF	LIF	IGFBP-1	IGFBP3	GM-CSF	GDF-15	TNFRI	Fas/CD95	MCP-1/ CCL2	GROa/ CXCL1	IP-10/ CXCL10	GROb/ CXCL2	IFN-b	IL-b	IL-2	PDGF-AA	TRAIL/ TNFSF10	IL-1a	PAI-1	TNFRII		Sample Name	IFNg 3rd gen	IL-6 2nd gen	IL-8	TNF-a 2nd gen	IL-7	IGFBP2	IFNa
			ID	pg/ml	pg/ml	pg/ml	pg/ml	pg/ml	pg/ml	pg/ml	pg/ml	pg/ml	pg/ml	pg/ml	pg/ml	pg/ml	pg/ml	pg/ml	pg/ml	pg/ml	pg/ml	pg/ml	pg/ml			pg/ml	pg/ml	pg/ml	pg/ml	pg/ml	pg/ml	pg/ml
			ULOQ	93820.2	6680.37	40474.8	325433	3681.96	4303.96	12161.3	35330.1	3822.33	15370.9	1820.11	8222.34	2634.97	2742.1	2595.96	4296.54	16577.8	7229.47	5121.63	2385.51		ULOQ	0.17	0.28	0.19	0.3	0.23	29.5	1.46
		Sample Code	LLOQ	335.96	29.8762	200.909	1685.71	15.4211	17.5321	49.5923	143.989	5.48868	20.2667	2.51628	10.9478	3.68666	3.74284	3.55535	6.17024	22.6838	10.5116	6.98478	3.23885		LLOQ	4000	2652	1804	1160	2170	45000	13870
		2020-0106	A1	6665.85	< 30.0	4617.52	319694	< 15.3	2855.47	2144.68	5836	339.398	193.564	2572.99	1468.08	4.46102	5.81536	12.1632	2961.69	71.3558	33.2997	52990.9	4211.99		A01	27.3	60.9	29.2	14.8	10.7	287327	17.2
		2020-0131	A2	8671.83	< 30.0	2513.8	549668	< 15.3	1115.2	1099.09	8950.5	270.456	27.7981	74.3562	80.4408	< 3.69	1.1415	4.91441	264.221	67.2543	<10.5	7415.93	1835.74		A02	0.373	7.36	6.65	9.43	*0.126	301011	*0.845
		2020-00169	A3	6955.12	< 30.0	> 49770	339389	< 15.3	5952.03	4684.17	10718.5	501.657	117.478	2120.89	1516.25	< 3.69	8.44597	10.5295	2937.35	66.0827	33.5415	59661	5764.54		A03	1.83	39.5	31.4	20.1	10.9	914761	4
		2020-0180	A4	1854.51	< 30.0	3095.22	455832	< 15.3	582.567	1505.22	7546.61	266.379	26.3735	67.8663	777.342	< 3.69	0.491769	3.1929	93.8119	41.1238	<10.5	10445.7	1926.87		A04	0.594	229	15.2	8.39	0.618	162414	*0.205
		2020-0135	A5	76161.9	< 30.0	26476.5	215306	< 15.3	1573.13	2017.17	6145.52	161.748	135.157	1057.4	345.793	< 3.69	2.26788	< 3.5	537.661	<22.7	<10.5	8389.58	5801.41		A05	46.3	75.3	25.1	17.2	2.27	768352	4.12
		2020-0166	A6	2894.39	< 30.0	5150.56	385914	< 15.3	2786.09	2032.01	10672.4	169.409	66.0119	109.289	481.79	< 3.69	1.79719	4.04029	1491.5	43.5384	<10.5	17352.5	3075.1		A06	0.385	4.91	5.38	8.71	4.42	227634	*0.928
		2020-0243	A7	5048.4	< 30.0	10942.6	340706	< 15.3	2977.3	2902.66	6400.52	552.167	56.1576	3205.39	483.36	< 3.69	2.28929	< 3.5	542.909	37.1727	<10.5	21341.4	6116.32		A07	8.16	85.6	25.4	18.5	4.45	317609	59.8
		2021-0050	A8	3361.28	< 30.0	40303.1	433508	< 15.3	1604.57	1673.27	4814.65	195.387	36.7113	123.772	204.205	< 3.69	1.04818	4.32184	829.308	65.6434	<10.5	11959.4	2758.58		A08	1.65	5.78	4.66	9.61	2.14	533323	*0.260
		2020-0233	A9	4559.61	< 30.0	24196.8	381120	< 15.3	6506.29	2125.16	8026.73	383.445	61.7504	426.726	396.606	< 3.69	2.29936	4.49419	944.118	37.758	<10.5	10722.3	2537.8		A09	0.635	20.3	14.5	8.34	1.3	572451	*0.002
		2020-0299	A10	8493.41	< 30.0	> 49770	65170.4	< 15.3	6577.12	4632.4	6711.79	723.041	68.794	2492.95	435.015	< 3.69	3.18166	4.44691	777.356	21.5102	13.2715	22117.3	6360.2		A10	4.18	219	59.6	9.99	9.89	562127	*0.000
		2020-0281	A11	16281.3	< 30.0	> 49770	291498	< 15.3	9159.65	9337.05	8760.84	601.626	79.0188	2407.83	437.618	< 3.69	2.95019	< 3.5	188.896	46.319	9.30773	106563	13850.8		A11	4.83	194	44.1	26.9	3.17	642164	92.1
		2020-0216	A12	1385.29	42.0426	1755.31	462702	< 15.3	519.47	1301.95	5817.71	198.857	78.4367	100.835	694.632	< 3.69	2.06897	< 3.5	1080.62	61.3966	7.10892	11349	2664.15		A12	1.08	4.69	5.14	9.17	1.96	139252	*0.000
		2021-0002	A13	9331.75	< 30.0	10933.4	452516	< 15.3	482.817	955.171	3582.52	199.611	83.6624	54.6229	1602.5	< 3.69	2.32039	5.22537	1461.53	71.1362	13.2028	11236.2	1567.94		A13	0.931	1.95	5.36	5.34	2.9	190790	*0.838
		2020-0277	A14	6927.55	< 30.0	29512.1	240381	< 15.3	4628.07	2219.19	6951.45	276.004	52.3723	1062.08	310.052	< 3.69	1.67227	5.65905	683.849	54.0768	10.5781	37385.4	4099.37		A14	5.55	26.7	15.5	13.2	1.94	262746	39.7
		2020-0204	A15	> 78740	< 30.0	6420.89	312849	< 15.3	465.577	816.203	5091.75	338.379	33.654	31.9149	571.164	< 3.69	1.37058	< 3.5	1732.21	19.3881	<10.5	13067	1496.51		A15	0.607	1.04	10.9	5.82	3.55	180503	*0.035
		2020-0248	A16	1473	< 30.0	40630.6	455911	< 15.3	1886.28	1748.52	6334.79	171.227	41.5857	45.5436	374.742	< 3.69	0.882478	< 3.5	910.676	46.2458	6.12084	48209.6	1866.76		A16	0.639	5.12	3.47	6.63	2.16	376671	*0.375
		2020-0236	A17	16123.7	< 30.0	> 49770	281727	< 15.3	7451.96	2460.97	9557.13	417.419	1445.33	2543.53	1854.7	< 3.69	5.44404	6.46332	1317.96	159.14	21.5413	15912.4	12048.9		A17	18	41	18.5	15.8	1.49	431791	4.28
		2020-0202	A18	6601.03	< 30.0	> 49770	215946	< 15.3	8942.14	4169.74	6128.49	82.0961	< 20.28	1611.29	80.569	< 3.69	1.60977	< 3.5	89.9452	<22.7	<10.5	17711.3	5136.08		A18	78.2	116	36.2	15.9	3.28	552655	79.5
		2021-0223	A19	55196.6	< 30.0	> 49770	263212	< 15.3	21495.9	7548.75	12000.4	1181.92	125.956	1623.52	509.75	< 3.69	6.1766	8.92133	1953.65	66.8158	20.6146	30917.1	7640.01		A19	3.74	132	32.5	34.3	6.35	2239192	52.7
		2021-0222	A20	5377.8	< 30.0	41006.1	298607	< 15.3	2138.82	3926.41	8105.85	229.596	64.8434	1320.39	507.516	< 3.69	2.1633	< 3.5	681.238	45.1482	9.54305	28945.3	6455.74		A20	15	27.9	18.9	13.8	20.6	281283	46.8
		2021-0126	A21	37602	< 30.0	> 49770	233495	< 15.3	3982.26	1782.32	6258.75	200.886	72.0163	94.3512	1879.07	< 3.69	3.48711	< 3.5	4079.32	48.7338	12.3716	33045.1	3647.68		A21	0.76	31.5	9.59	8.93	11.2	515620	*0.334
		2021-0001	A22	2611.56	57.1331	56435.9	155081	< 15.3	10444.7	5904.46	6500.87	761.98	86.1391	4105.78	24.8885	< 3.69	4.38556	< 3.5	1093.73	<22.7	14.6504	58156.2	14964		A22	49	420	40.9	24.8	7.08	610972	20.3
		2020-0263	A23	5649.78	< 30.0	5137.65	431978	< 15.3	2370.45	1546.26	3101.48	124.954	68.3759	1016.26	792.754	< 3.69	3.81409	6.20839	1705.36	43.6115	13.3624	36885.6	4364.39		A23	9.44	9.45	9.56	13.2	8.33	403746	6.65
		2020-0262	A24	10492.1	< 30.0	6817.48	392153	< 15.3	1449.26	1616.26	7559.58	188.028	< 20.28	212.585	159.821	< 3.69	0.532169	< 3.5	454.552	<22.7	1.8454	21357.1	2231.83		A24	*0.192	6.53	6.56	6.23	2.16	335134	*1.12
		2021-0053	A25	11104.8	< 30.0	6622.78	446860	< 15.3	3343.99	5814.57	15089.8	228.46	37.008	2872.73	347.278	< 3.69	3.11846	< 3.5	984.26	33.6606	17.6783	15833.1	9182.74		A25	15.3	25.7	47.8	19.7	5.75	726546	7.73
		2020-0300	A26	18103.2	< 30.0	> 49770	428706	< 15.3	12131.1	6405.44	10970.5	450.18	111.106	2226.38	725.128	< 3.69	2.34121	6.1545	191.657	24.2936	6.07878	11436.2	8873.46		A26	10.7	73.6	39.3	23.4	9.59	1718052	5.22
		2021-0134	A27	35395.8	< 30.0	32405.7	334280	< 15.3	3915.04	3930.53	10507.6	451.506	357.734	1525.39	8411.44	4.26658	12.2363	13.6268	10284.5	127.489	37.8769	223360	5457.12		A27	41.4	51.4	34.2	16.7	68.2	1401939	*0.907
		2021-0202	A28	26172.8	< 30.0	6654.4	171962	< 15.3	12193	11689.7	16215.3	7914.54	520.872	1538.28	1178.51	5.11297	9.98515	14.3581	6649.87	102.222	35.6363	71428.9	20545.6		A28	8.06	2223	312	197	10.4		*0.921
		2021-0110	A29	25040.7	< 30.0	27804.7	380845	< 15.3	9986.24	10141.2	9713.32	443.202	123.683	2360.69	1468.9	6.27897	6.76148	9.71913	3907.84	91.2175	30.5066	50123.9	21180.8		A29	11.3	36	31	28.1	18.5	696753	*2.47
		2021-0074	A30	> 78740	< 30.0	47291.3	409965	< 15.3	5700.27	3217.04	9067.19	548.635	334.2	1950.36	2991.34	< 3.69	3.70856	3.12991	4055.61	42.2945	8.37384	58826.1	3813.41		A30	28.4	605	92.3	20.6	11.1	934902	11
		2021-0225	A31	2799.4	< 30.0	1755.31	514286	< 15.3	2718.75	1170.75	5586.06	151.43	54.3559	89.214	270.384	< 3.69	3.91964	11.3697	1583.69	18.5827	9.44177	18737	1355.51		A31	*0.216	4.31	6.14	6.3	6.5	337028	3.78
		2021-0070	A32	9632.97	< 30.0	27127.5	373462	< 15.3	1567.8	2464.58	5704.62	145.829	180.009	3246.54	1631.13	< 3.69	7.01696	10.178	9101.42	180.379	23.1109	45249.4	180.583		A32	19.3	14.7	18.3	15.8	15.2	400580	227
		2021-0144	A33	5419.27	< 30.0	25709.7	167939	< 15.3	4434.97	4704.72	6516.29	1188.04	24.3454	350.886	146.233	< 3.69	2.73995	6.33984	1212.35	22.5367	10.7577	17431.8	8462.02		A33	157	172	23.9	30.2	2.85	449077	9.32
		2021-0249	A34	5389.53	< 30.0	6285.74	289920	< 15.3	2655.03	3384.03	8459.85	259.039	132.415	216.982	1201.59	< 3.69	4.51153	3.16148	3646.57	88.7243	24.1015	37916.3	7268.96		A34	0.661	18.6	10.4	17.1	14.3	415238	*1.35
		2021-0127	A35	50164.6	< 30.0	78516.9	477544	< 15.3	27020.5	10497.2	12647	234.408	50.3513	38.3397	909.374	< 3.69	2.36218	4.22896	1558.95	30.7338	8.83687	15575	10118.6		A35	*0.086	3.61	14.8	10.9	6.72	1729579	*0.150
		2021-0154	A36	5763.58	< 30.0	11653.2	228211	< 15.3	2820.95	2192.23	6205.91	106.948	52.3828	922.417	687.259	< 3.69	2.08987	< 3.5	933.786	26.0502	8.21757	16887	3791.34		A36	13.5	64.8	19	11.9	4.16	458865	*1.18
		2021-0114	A37	19056.4	< 30.0	64172.9	104795	< 15.3	3460.88	3213.89	6460.63	515.202	104.634	1516.63	1926.4	< 3.69	4.21544	7.75672	2361.53	23.5616	19.6999	48827.7	5138.33		A37	5.16	71.6	32.6	16.4	13.7	586757	4.45
		2021-0161	A38	14827.6	< 30.0	6189.04	432132	< 15.3	2906.27	3652.71	8458.36	449.051	122.217	1532.42	512.714	< 3.69	4.3846	7.38772	1937.65	86.3781	24.2108	18937.5	5887.06		A38	16.8	54.1	9.92	39.4	4.28	367613	8.66
		2021-0365	A39	10368.3	< 30.0	47917.9	378003	< 15.3	9338.21	6476.33	10258.9	413.931	76.6569	750.401	469.81	< 3.69	1.88075	3.57094	1025.7	<22.7	8.98938	14293.2	9764.9		A39	73.2	97.4	16.8	21.4	3.63	1497282	86.9
		2021-0359	A40	2809.18	< 30.0	55583.4	256776	< 15.3	10709.1	4175.29	18926.9	528.104	106.046	118.762	556.615	< 3.69	1.35948	< 3.5	1115.06	<22.7	4.62645	20855.7	6117.6		A40	0.461	133	109	14.2	2.32	431900	*0.852
		2021-0412	A41	12348.1	< 30.0	19829	465897	< 15.3	3343.59	2367.93	13228.2	420.925	51.8033	554.721	249.181	5.17404	2.47756	5.33259	1259.72	91.8043	11.0377	19968.6	3475.99		A41	0.933	2.45	5.69	10.4	2.48	509230	*0.265
		2021-0334	A42	27608.3	< 30.0	37147	185053	< 15.3	11064.9	8664.61	15713.2	735.689	108.919	1304.26	1504.29	< 3.69	4.78688	8.48754	5745.8	55.1741	27.4665	71775.6	13060.7		A42	1.63	83.8	45.8	32.3	26.7	1562840	*0.890
		2021-00316	A43	24135.5	< 30.0	> 49770	346783	< 15.3	5898.44	3639.38	9549.47	556.753	68.5948	4322.14	322.727	< 3.69	2.63499	< 3.5	375.188	107.213	12.9871	11383.2	6813.78		A43	5.03	19.4	19.4	20.4	2.47	1063348	482
		2021-0357	A44	4998.98	< 30.0	1257.33	322517	< 15.3	965.719	4139.73	7462.76	396.14	41.5021	140.449	1342.95	< 3.69	2.06895	5.95353	1528.55	51.8074	8.16059	18638.6	4975.76		A44	1.87	21.2	8.37	10.3	3.46	224987	*0.221
		2021-0305	A45	3146.95	< 30.0	61199.7	104934	< 15.3	24240.1	7247	12545.7	1162.86	79.2377	71.1408	523.616	< 3.69	2.6561	4.86664	705.759	20.1202	<10.5	40010	11560.9		A45	*0.261	1166	167	26	2.43	363791	9.55
			%CV Replicates
		Sample Code	Sample	MIF	LIF	IGFBP-1	IGFBP3	GM-CSF	GDF-15	TNFRI	Fas/CD95	MCP-1/ CCL2	GROa/ CXCL1	IP-10/ CXCL10	GROb/ CXCL2	IFN-b	IL-b	IL-2	PDGF-AA	TRAIL/ TNFSF10	IL-1a	PAI-1	TNFRII		Sample Name	IFNg 3rd gen	IL-6 2nd gen	IL-8	TNF-a 2nd gen	IL-7	IGFBP2	IFNa
		2020-0106	A1	3.27918	NaN	2.38313	2.82089	NaN	4.1751	1.70024	0.891613	0.233101	3.91714	0.799989	0.539481	20.668	2.3241	3.19255	1.52294	2.1776	1.67172	5.21229	0.798024		A01	1.28	3.35	3.01	2.07	5.26	7.09	9.3
		2020-0131	A2	1.60075	NaN	10.6444	3.24816	NaN	3.99323	2.75529	2.21886	0.480706	59.7907	3.06974	0.124328	NaN	19.2781	8.94972	1.89086	3.23387	0	0.0647534	1.92743		A02	8.31	4.57	1.13	2.36	100	0.42	10.53
		2020-00169	A3	4.55797	NaN	NaN	1.83419	NaN	5.2768	3.39766	2.66052	0.881044	4.43498	1.19487	0.590767	NaN	8.22353	4.72098	0.202983	4.85817	4.13963	1.78743	0.956805		A03	2.79	5.36	1.81	1.99	3.77	0.06	9.33
		2020-0180	A4	2.91604	NaN	4.60145	0.104269	NaN	0.890729	0.407761	0.546008	0.225183	10.8754	0.641642	0.976052	NaN	58.9319	6.98897	4.04856	2.51621	0	1.10888	0.733184		A04	1.41	4.26	0.67	2.29	6.74	3.91	90.11
		2020-0135	A5	1.6183	NaN	0.462853	0.893674	NaN	3.56084	0.21033	1.55971	1.76288	1.8359	1.41719	0.460339	NaN	4.5729	NaN	2.43776	NaN	8.45641	0.716672	2.82933		A05	2.37	3.09	1.11	1.83	9.16	2.06	1.68
		2020-0166	A6	5.3586	NaN	5.85302	0.55538	NaN	2.32487	0.032986	1.94227	0.042249	6.11196	1.21306	0.992691	NaN	1.64327	17.5287	1.26694	4.04045	6.01342	2.05209	4.2652		A06	6.98	4.09	0.96	0.96	0.25	5.55	53.29
		2020-0243	A7	3.38826	NaN	2.21821	1.56243	NaN	2.76896	3.10686	1.7	0.267801	10.5171	2.22999	0.446615	NaN	23.9466	NaN	1.18807	2.22689	31.44	2.04645	0.32764		A07	0.35	4.35	0.63	1.83	4.16	4.4	3.03
		2021-0050	A8	2.22199	NaN	1.32159	1.12344	NaN	1.75097	1.93708	1.81651	0.0520817	7.07922	3.22483	1.99798	NaN	19.571	15.3279	0.356418	6.15266	110.707	1.77991	1.09481		A08	2.36	4.45	2	2.89	5.26	1.42	141.42
		2020-0233	A9	5.66749	NaN	2.7194	1.56643	NaN	3.62969	0.564484	0.37316	0.288617	12.5379	1.0849	0.954851	NaN	9.02229	5.39745	0.330123	2.19236	0.678844	4.32303	3.84518		A09	2.07	3.94	2.35	1.09	10.44	2.64	141.42
		2020-0299	A10	8.66268	NaN	NaN	39.9423	NaN	21.3288	10.7954	7.05192	0.196135	7.35516	0.19394	0.887635	NaN	6.55072	12.8983	0.0111339	35.6226	5.3279	1.58822	0.00126893		A10	0.79	6.37	0.94	1.88	6.11	1.82
		2020-0281	A11	1.08445	NaN	NaN	2.40881	NaN	0.0014778	0.940012	3.01718	0.248535	2.09546	5.5284	0.84013	NaN	6.04892	NaN	2.19928	8.26647	16.5638	0.292049	0.105838		A11	1.24	6.39	3.74	5.03	10.6	3.41	3.88
		2020-0216	A12	3.6185	NaN	0.384076	2.2024	NaN	2.44268	2.87623	1.75054	1.03413	1.06145	5.50363	0.925258	NaN	5.7211	NaN	0.571295	6.23966	20.4931	1.25632	0.416485		A12	0.49	2.67	0.67	2.33	4.77	0.39
		2021-0002	A13	14.6695	NaN	1.13954	2.40381	NaN	6.54084	0.744023	0.07479	1.84187	7.34418	4.08992	0.491562	NaN	12.7737	3.36063	1.50623	5.82479	6.79585	1.56975	0.460404		A13	3.32	2.9	1.72	2.12	6.46	2.96	6.29
		2020-0277	A14	1.68539	NaN	0.178475	0.0178558	NaN	1.26976	0.228177	2.11508	1.29764	3.24316	0.219815	0.467089	NaN	22.9333	10.8367	0.765927	14.3558	1.44307	3.62362	0.424698		A14	1.99	1.65	1.52	0.08	9.38	2.59	1.13
		2020-0204	A15	NaN	NaN	0.316634	0.291116	NaN	5.5654	2.29916	1.30923	0.579517	24.7791	0.920346	0.364666	NaN	37.5566	NaN	1.85698	10.1493	0	3.24513	1.0578		A15	5.76	10.82	4.35	1.2	6.01	2.07	100
		2020-0248	A16	2.25465	NaN	0.460764	0.548412	NaN	0.520498	1.55525	2.43347	0.582742	13.8023	1.10706	0.397951	NaN	9.9385	NaN	1.18241	5.3705	5.00536	1.14484	3.67211		A16	2.47	4.76	1.5	1.69	9.29	4.66	70.99
		2020-0236	A17	0.754714	NaN	0	NaN	NaN	0.199864	0.641769	1.41045	0.223484	0.613553	3.33632	0.864813	NaN	9.36975	1.35065	4.58678	4.846	0.744721	3.97648	5.19518		A17	2.28	6.99	3.11	0.83	19.34	3.89	18.11
		2020-0202	A18	0.864686	NaN	0	NaN	NaN	1.08994	0.542107	1.15794	2.6331	NaN	0.0669481	4.59072	NaN	25.642	NaN	0.835726	NaN	0	1.3227	1.45689		A18	0.87	0.66	1.74	2.67	7.14	4.26	7.32
		2021-0223	A19	0.0836894	NaN	0	NaN	NaN	5.43329	0	2.43686	1.31985	16.166	1.31515	0.655899	NaN	5.1102	19.436	1.11889	13.1752	8.68687	1.5296	1.19014		A19	2.45	6.31	2.02	0.08	0.86	3.58	5.57
		2021-0222	A20	4.5752	NaN	0.311137	0.569304	NaN	4.41848	3.00493	1.6115	1.14946	5.19414	2.36926	1.67147	NaN	14.3719	NaN	0.32764	7.5638	24.32	0.840209	2.20913		A20	1.99	5.53	3.86	1.47	1.06	0.45	1.85
		2021-0126	A21	2.09772	NaN	NaN	NaN	NaN	0.777908	1.87539	0.423828	0.11706	5.55163	1.33869	0.411789	NaN	2.9924	NaN	2.32723	8.06967	16.0028	2.81847	1.73439		A21	0.46	2.05	1.52	1.77	4.47	6.44	71.18
		2021-0001	A22	4.20065	NaN	0.515158	1.86541	NaN	3.93903	0.369593	0.012422	0.0760225	7.87705	3.9923	1.15877	NaN	24.5525	NaN	1.13016	NaN	2.17872	1.07532	2.32047		A22	1.79	4.25	2.05	1.91	2.97	2.41	3.94
		2020-0263	A23	1.48242	NaN	0.51811	0.0624659	NaN	0.588008	2.84638	2.05562	1.57151	0.337906	2.88765	2.15935	NaN	2.34805	43.6664	0.329234	4.74551	20.0768	1.49793	2.25618		A23	0.78	1.35	0.91	1.33	3.88	0.88	8.39
		2020-0262	A24	3.57617	NaN	1.22521	0.438766	NaN	2.13659	0.776042	0.63517	1.51447	NaN	3.44628	3.63883	NaN	0	NaN	2.43833	NaN	70.791	2.74581	1.8739		A24	14.63	6.6	1.56	2.82	8.31	3.08	34.83
		2021-0053	A25																					Run as Single	A25	1.53	3.32	6.08	2.36	3.16	2.9	10.04
		2020-0300	A26																						A26	2.89	5.59	2.46	1.21	0.65	4.03	18.41
		2021-0134	A27																						A27	3.46	3.09	1.48	2.33	3.14	3.02	37.28
		2021-0202	A28																						A28	0.97	3.81	0.54	1.64	2.36		41.64
		2021-0110	A29																						A29	1.18	4.86	2.74	2.05	3.79	3.75	6.22
		2021-0074	A30																						A30	2.24	0.91	3.19	1.78	0.74	1.33	2.32
		2021-0225	A31																						A31	10.6	3.24	1.74	2.42	3.31	2.91	10.17
		2021-0070	A32																						A32	2.32	3.63	1.8	2.1	4.46	3.57	2.5
		2021-0144	A33																						A33	2.27	5.2	2.03	2.27	8.04	1.54	5.32
		2021-0249	A34																						A34	1.97	5.75	0.98	1.82	0.69	2.65	18.93
		2021-0127	A35																						A35	1.48	6.27	2.08	0.86	3.15	3.93	86.36
		2021-0154	A36																						A36	1.17	1.72	1.32	2.04	4.93	3.51	29.22
		2021-0114	A37																						A37	4.43	5.43	1.81	0.46	2.08	5.41	12.07
		2021-0161	A38																						A38	1.76	5.01	0.86	1.58	4.5	5.19	6.03
		2021-0365	A39																						A39	3.94	3.36	0.42	0.83	4.23	4.62	1.59
		2021-0359	A40																						A40	3.59	3.73	1.9	3.2	8.1	2.19	40.6
		2021-0412	A41	4.94161	NaN	4.79176	0.864263	NaN	4.96063	3.50878	2.26959	3.36332	24.2672	3.66458	3.22076	33.732	6.58612	19.3381	4.76105	2.93733	7.27139	0.907391	0.219276		A41	3.91	5.27	0.97	2.99	6.11	2.13	91.98
		2021-0334	A42	2.13699	NaN	2.47468	2.20114	NaN	4.47931	2.95342	1.30333	0.231379	3.42639	1.59135	1.06027	NaN	9.38494	37.8441	1.95431	1.8761	4.04481	4.28815	0.283437		A42	1.63	6.76	3.52	2.26	3.27	5.04	8.8
		2021-00316	A43	1.41757	NaN	0	0.94639	NaN	3.91006	1.74346	0.588812	0.21855	9.07341	5.22212	0.644775	NaN	7.88845	NaN	1.98796	1.93674	28.1952	0.785538	4.61551		A43	0.56	4.15	3.99	1.85	5.59	2.89	4.1
		2021-0357	A44	0.717647	NaN	5.0522	NaN	NaN	0.240345	1.28601	0.0440984	0.234687	24.4588	0.440127	1.26919	NaN	2.86059	1.83679	1.02882	3.19646	28.6397	2.39929	0.202194		A44	1.55	1.13	1.94	1.66	2.53	2.95	122.75
		2021-0305	A45	1.62898	NaN	0.130926	1.02795	NaN	7.78397	0.0923837	0.378071	2.73228	12.2539	6.47132	1.18648	NaN	13.4169	19.4388	5.59472	NaN	NaN	2.92009	1.16548		A45	5.77	6.59	1.44	2.28	5.35	1.52	6.55
			NaN = Not a Number
			Values in red are out of the assay range.
