# Supplementary material for: Circulating monocytes expressing senescence‐associated features are enriched in COVID‐19 patients with severe disease
Source: Aging Cell. 2023 Nov 15;22(12):e14011. doi: 10.1111/acel.14011 (PMC10726854; doi:10.1111/acel.14011)
Supplement: Supplementary file 1 — Figure S1 Tables S1–S2 [file ACEL-22-e14011-s002.zip › acel14011-sup-0004-TableS2.xlsx]

## Sheet: resSig_ns_LFC_adjust
resSig_ns_LFC_adjust
	baseMean	log2FoldChange	lfcSE	pvalue	padj
ENSG00000261349.1	2.74892	-22.001	1.77137	6.67005e-36	1.11183e-31
ENSG00000235043.3	2.90198	-20.5376	3.71954	1.0889e-08	4.90563e-06
ENSG00000284554.2	5.01119	-19.2828	3.7938	9.69153e-08	2.56425e-05
ENSG00000248167.7	2.16034	-17.1525	4.14807	1.45022e-06	0.000190003
ENSG00000109321.11	9.62467	-4.09862	1.51747	2.05778e-06	0.000243271
ENSG00000235961.6	3.1464	-2.61867	1.99895	0.000123411	0.00464365
ENSG00000229961.3	6.45771	-2.55787	0.860388	1.07267e-05	0.0008202
ENSG00000173114.13	22.3149	-2.52211	0.856414	1.19765e-05	0.000864224
ENSG00000197992.7	6.28361	-2.16181	1.01545	8.56108e-05	0.00359458
ENSG00000233355.7	80.1599	-2.12529	0.61877	5.38343e-06	0.000482454
ENSG00000163751.4	12.7238	-2.0186	0.911348	9.07515e-05	0.0037168
ENSG00000258210.1	3.37827	-1.97309	1.64509	0.000310037	0.00869782
ENSG00000179639.10	29.3456	-1.95353	0.69336	2.63485e-05	0.00150929
ENSG00000168038.11	11.0666	-1.90938	0.465168	5.6597e-07	9.88726e-05
ENSG00000161905.13	19.52	-1.88582	1.12958	0.000255241	0.00776157
ENSG00000279942.1	2.30818	-1.83034	1.24748	0.000343942	0.00933741
ENSG00000108474.17	24.8998	-1.72392	0.455741	1.27264e-06	0.000173882
ENSG00000187240.16	6.00795	-1.71419	0.917509	0.000249946	0.00763067
ENSG00000101230.6	2.92306	-1.70415	1.2084	0.000465793	0.0114687
ENSG00000139714.12	13.0486	-1.58499	0.589955	3.64123e-05	0.00191469
ENSG00000154165.5	37.4206	-1.58335	0.97428	0.000460862	0.0113809
ENSG00000135116.9	3.85528	-1.56559	1.30924	0.000693613	0.0148229
ENSG00000198780.12	18.6986	-1.55895	0.631994	6.76413e-05	0.00299075
ENSG00000237294.1	2.7654	-1.55336	1.32438	0.000715287	0.0151309
ENSG00000165923.16	5.61304	-1.51523	0.782664	0.000269381	0.00800972
ENSG00000105426.17	13.0968	-1.51521	0.612589	6.66067e-05	0.00295284
ENSG00000232869.2	18.2501	-1.50539	0.687173	0.000144357	0.00516369
ENSG00000119411.11	2.76041	-1.50339	1.26922	0.000806156	0.016631
ENSG00000224903.2	4.06565	-1.48071	0.917816	0.000552611	0.0129668
ENSG00000091181.20	16.7656	-1.46256	0.905876	0.000566723	0.013157
ENSG00000216480.2	2.70236	-1.45077	1.2424	0.000919686	0.0180362
ENSG00000261222.3	17.5151	-1.42004	0.682508	0.00020251	0.00661889
ENSG00000233392.5	6.93689	-1.37959	1.10719	0.00107689	0.020079
ENSG00000260267.1	24.2768	-1.36263	0.437482	8.24595e-06	0.000675656
ENSG00000224114.1	7.76565	-1.34702	0.931585	0.000921071	0.0180362
ENSG00000256667.6	9.84252	-1.31826	0.762623	0.000539994	0.0127857
ENSG00000196220.16	4.52162	-1.31722	0.995504	0.00116223	0.020787
ENSG00000157404.16	8.62507	-1.30046	0.817859	0.000755641	0.0157999
ENSG00000237668.1	11.5697	-1.29338	0.765761	0.000611594	0.013758
ENSG00000236552.2	108.354	-1.26189	0.472896	3.803e-05	0.00197484
ENSG00000182463.16	14.4719	-1.25844	0.726006	0.000575592	0.0132705
ENSG00000169508.7	107.919	-1.25457	0.510166	7.47506e-05	0.00321969
ENSG00000171101.13	17.0022	-1.24475	0.847109	0.00105701	0.0198351
ENSG00000182809.11	14.6007	-1.24168	0.670061	0.000434043	0.0108798
ENSG00000255274.9	4.03721	-1.23435	0.869374	0.00118204	0.0210057
ENSG00000255495.1	2.6483	-1.22198	1.07938	0.00169252	0.0266408
ENSG00000196167.10	2.48193	-1.2172	1.36514	0.00152884	0.0247902
ENSG00000143167.12	15.6247	-1.21516	0.618213	0.00033132	0.00912854
ENSG00000183134.5	17.1409	-1.21041	0.876213	0.00132366	0.0226066
ENSG00000072134.15	29.702	-1.1954	0.380635	7.60206e-06	0.000631708
ENSG00000205670.12	12.0926	-1.18506	0.690855	0.000665188	0.0145011
ENSG00000129158.11	22.9033	-1.18291	0.344904	2.53645e-06	0.000285676
ENSG00000214548.18	6.03471	-1.17921	0.964047	0.00177589	0.0276657
ENSG00000266728.5	7.572	-1.17716	1.10819	0.00192908	0.0292326
ENSG00000250696.5	8.75115	-1.17293	1.10272	0.00195387	0.0294742
ENSG00000103056.12	25.181	-1.16771	0.73156	0.000911492	0.0179957
ENSG00000230207.1	48.8659	-1.16265	0.355616	4.83597e-06	0.00044372
ENSG00000090104.12	7.40564	-1.15178	1.12068	0.00206284	0.0304028
ENSG00000154736.6	2.29375	-1.14828	1.11689	0.00208546	0.0305316
ENSG00000219773.1	17.1627	-1.14307	0.691509	0.000827523	0.0168501
ENSG00000204172.12	23.3811	-1.13667	0.586595	0.000397401	0.0102861
ENSG00000237943.7	61.0342	-1.12415	0.553677	0.000312863	0.00872783
ENSG00000181847.12	63.0648	-1.1232	0.579516	0.000405322	0.0103951
ENSG00000205959.4	2.25061	-1.11375	1.20729	0.00215382	0.0311621
ENSG00000248405.10	2.16995	-1.10932	1.42765	0.00187051	0.0285789
ENSG00000133985.3	57.9518	-1.10305	0.423173	5.57776e-05	0.00258266
ENSG00000225338.1	16.9608	-1.09323	0.546166	0.000357149	0.00954058
ENSG00000100784.12	137.667	-1.08838	0.289312	7.5821e-07	0.000121986
ENSG00000165516.11	58.8165	-1.08642	0.291767	8.96098e-07	0.000138306
ENSG00000228784.9	33.6653	-1.08013	0.407598	5.06182e-05	0.00240386
ENSG00000228502.1	168.32	-1.07685	0.343076	9.24081e-06	0.00072658
ENSG00000177350.6	7.37878	-1.0736	0.688062	0.00116718	0.020787
ENSG00000211776.2	2.0782	-1.05813	1.1289	0.00263308	0.0357126
ENSG00000169439.12	5.51086	-1.05333	1.01264	0.00279993	0.0373376
ENSG00000109452.12	97.702	-1.05045	0.533339	0.000423572	0.0107466
ENSG00000241769.7	5.96136	-1.04988	0.888018	0.0025493	0.0350612
ENSG00000183688.4	568.962	-1.04637	0.399115	6.00418e-05	0.00272708
ENSG00000230979.3	33.2438	-1.04501	0.441568	0.000134778	0.00493762
ENSG00000166428.14	21.0585	-1.04357	0.699825	0.00145195	0.0240581
ENSG00000178464.6	51.8092	-1.03597	0.367376	3.19136e-05	0.00174416
ENSG00000197077.13	20.9731	-1.01729	0.655645	0.00133256	0.0226658
ENSG00000150938.10	8.97079	-1.01207	0.783602	0.00234762	0.0332477
ENSG00000213851.3	14.4478	-1.01133	0.51777	0.000482419	0.0118431
ENSG00000184613.11	73.0317	-1.01106	0.646018	0.00130789	0.0224149
ENSG00000146021.15	23.3837	-1.006	0.715515	0.00189476	0.0288003
ENSG00000189190.10	54.7215	-0.998446	0.511769	0.00050047	0.0121571
ENSG00000164530.15	15.9228	-0.996847	0.717851	0.00200551	0.0299283
ENSG00000056558.11	165.693	-0.995986	0.354353	3.72434e-05	0.00194611
ENSG00000103528.17	3.17477	-0.985852	0.970885	0.00346574	0.0425408
ENSG00000232573.1	177.791	-0.984534	0.403016	0.000125589	0.00469384
ENSG00000240616.1	4.38106	-0.983991	0.907757	0.00336894	0.042011
ENSG00000197822.12	17.8574	-0.982455	0.589187	0.00108669	0.0201491
ENSG00000158481.13	15.1819	-0.981146	0.632918	0.00144711	0.0240102
ENSG00000261655.1	3.25343	-0.977978	1.05084	0.00346504	0.0425408
ENSG00000105373.19	713.413	-0.975165	0.283903	4.26964e-06	0.000411391
ENSG00000241549.8	17.4332	-0.974667	0.429562	0.000217627	0.00696051
ENSG00000102245.8	39.8024	-0.969202	0.581999	0.00112739	0.0204674
ENSG00000125780.12	25.2984	-0.967293	0.755489	0.00266178	0.0358376
ENSG00000140287.11	23.7873	-0.964081	0.689682	0.00211978	0.0308869
ENSG00000128536.16	5.68613	-0.953332	0.934432	0.0038361	0.0455117
ENSG00000276023.5	7.35443	-0.948618	0.605347	0.00150242	0.0245047
ENSG00000105492.16	7.32641	-0.947742	0.775524	0.00309747	0.0401803
ENSG00000261557.1	21.9183	-0.942871	0.503493	0.000713134	0.0151083
ENSG00000127585.12	20.6881	-0.942597	0.669421	0.00218346	0.0314573
ENSG00000225756.1	4.01062	-0.937183	0.807535	0.00350669	0.0427922
ENSG00000211751.9	320.256	-0.931688	0.413474	0.000261546	0.00788373
ENSG00000147403.18	2326.32	-0.92434	0.247536	1.69793e-06	0.00020965
ENSG00000260261.2	13.3828	-0.922587	0.478609	0.000655885	0.0143666
ENSG00000249264.1	267.755	-0.922367	0.358485	0.000105273	0.00417249
ENSG00000185697.16	91.9502	-0.921624	0.623169	0.00196972	0.0296412
ENSG00000215093.3	40.0225	-0.91335	0.470623	0.000652479	0.0143108
ENSG00000118922.17	125.033	-0.912205	0.490979	0.00081083	0.0166861
ENSG00000267074.1	33.6545	-0.911433	0.615245	0.00201167	0.0299518
ENSG00000272148.1	2.70132	-0.910814	0.880599	0.00434769	0.0492001
ENSG00000175414.7	46.9478	-0.904037	0.535333	0.00126557	0.022008
ENSG00000115687.14	67.6836	-0.903102	0.404783	0.000308802	0.0086822
ENSG00000074966.11	85.2799	-0.894752	0.457274	0.000665507	0.0145011
ENSG00000247287.3	13.0499	-0.893836	0.595878	0.0020238	0.0299935
ENSG00000100129.18	621.872	-0.883802	0.264622	9.8194e-06	0.0007613
ENSG00000182700.5	26.5391	-0.872602	0.576288	0.00208349	0.0305316
ENSG00000069667.16	175.695	-0.872195	0.554694	0.00182907	0.0281368
ENSG00000232442.1	25.7875	-0.869841	0.336777	0.000129087	0.00479058
ENSG00000233426.3	62.4183	-0.868975	0.463903	0.000899985	0.0178169
ENSG00000218175.2	21.3809	-0.868838	0.457813	0.000846669	0.0171484
ENSG00000285702.1	7.11984	-0.868553	0.73199	0.00406148	0.0472771
ENSG00000100316.16	2359.2	-0.867743	0.292636	3.93679e-05	0.00201296
ENSG00000005187.12	12.792	-0.866451	0.599388	0.00246592	0.0344546
ENSG00000277476.1	29.0308	-0.865502	0.326221	0.000106744	0.0041965
ENSG00000161996.19	9.756	-0.862797	0.548834	0.00188388	0.0287116
ENSG00000132122.12	15.8051	-0.854629	0.53289	0.00179845	0.0278868
ENSG00000100100.13	329.833	-0.853999	0.290015	4.54772e-05	0.00223616
ENSG00000168758.11	43.5537	-0.852265	0.452263	0.00092995	0.0181556
ENSG00000101442.10	27.0303	-0.850963	0.38457	0.00040146	0.010343
ENSG00000280670.3	10.29	-0.849574	0.70893	0.00420341	0.0482441
ENSG00000159433.12	31.0571	-0.848297	0.346783	0.000213336	0.00687832
ENSG00000213216.2	7.46208	-0.847967	0.563911	0.00229751	0.0327327
ENSG00000166313.19	64.1717	-0.844995	0.384294	0.000427777	0.0107956
ENSG00000137070.18	68.3904	-0.842085	0.354638	0.000268903	0.00800972
ENSG00000182749.6	30.0127	-0.838551	0.48315	0.00139958	0.0234469
ENSG00000035115.22	49.683	-0.838145	0.487882	0.00146082	0.0241332
ENSG00000142794.19	30.0404	-0.834239	0.431	0.000879026	0.0175761
ENSG00000250182.3	240.163	-0.833477	0.300961	8.88198e-05	0.00367381
ENSG00000152495.11	135.447	-0.831945	0.535072	0.00216214	0.0312041
ENSG00000188234.14	60.8662	-0.830154	0.329945	0.000191543	0.00641009
ENSG00000156508.19	15242.9	-0.827063	0.297767	8.98456e-05	0.00369787
ENSG00000168685.15	1356.81	-0.825983	0.473392	0.00143433	0.0238612
ENSG00000137103.20	18.3084	-0.82597	0.553257	0.00252359	0.0348226
ENSG00000164587.13	619.967	-0.824422	0.246045	1.37497e-05	0.000962996
ENSG00000166398.14	88.9321	-0.820225	0.32289	0.000188389	0.00631843
ENSG00000163322.14	48.7905	-0.81983	0.312528	0.000148527	0.00525645
ENSG00000257093.7	137.751	-0.818803	0.426225	0.000970393	0.0186139
ENSG00000107779.14	13.6385	-0.818555	0.57728	0.00302758	0.0395508
ENSG00000181754.7	39.3742	-0.817158	0.609565	0.00355563	0.0431674
ENSG00000152642.11	45.8962	-0.816099	0.342753	0.000300522	0.00856935
ENSG00000162804.14	14.0051	-0.815902	0.58996	0.00327977	0.0413555
ENSG00000136111.14	92.3675	-0.804397	0.50545	0.00219646	0.0315627
ENSG00000156804.7	48.556	-0.801134	0.32159	0.000240201	0.00745607
ENSG00000168646.13	17.9045	-0.799959	0.524702	0.00257806	0.0352769
ENSG00000268027.5	24.5193	-0.796431	0.614084	0.0041324	0.0477359
ENSG00000120832.10	22.3222	-0.793681	0.468891	0.00182976	0.0281368
ENSG00000142541.18	2346.86	-0.792028	0.253111	3.65384e-05	0.00191528
ENSG00000126790.12	13.5479	-0.791097	0.610499	0.00421374	0.0482507
ENSG00000145247.12	19.8958	-0.789575	0.56142	0.00341467	0.0421165
ENSG00000165795.23	15.5001	-0.789569	0.554897	0.0033029	0.0415517
ENSG00000183837.9	16.5903	-0.786545	0.556934	0.00341018	0.0421165
ENSG00000107679.14	87.4763	-0.786494	0.382141	0.000803803	0.016603
ENSG00000175066.16	131.342	-0.784345	0.277022	9.87112e-05	0.00400345
ENSG00000271109.2	14.8099	-0.783361	0.518129	0.00281263	0.0374471
ENSG00000149273.15	1475.57	-0.782861	0.231294	1.62606e-05	0.00109293
ENSG00000215252.11	241.19	-0.78109	0.405983	0.00113751	0.0205429
ENSG00000164292.13	12.1931	-0.780925	0.580828	0.00397349	0.046723
ENSG00000204387.14	63.4615	-0.780848	0.355267	0.000583963	0.0133836
ENSG00000122406.14	843.505	-0.780547	0.30214	0.000208746	0.00675648
ENSG00000268222.1	20.811	-0.779749	0.43056	0.00148566	0.0243266
ENSG00000116396.15	57.3348	-0.779491	0.547335	0.00341372	0.0421165
ENSG00000167526.14	1740.2	-0.77936	0.245291	3.39443e-05	0.00181352
ENSG00000099849.15	31.6224	-0.777528	0.306305	0.000241045	0.00746836
ENSG00000250144.1	48.6643	-0.777095	0.377932	0.000845682	0.0171484
ENSG00000205583.13	24.8536	-0.776903	0.398477	0.00109186	0.0201961
ENSG00000152207.7	27.2005	-0.776456	0.54074	0.0033706	0.042011
ENSG00000152969.20	19.0364	-0.772422	0.487542	0.00251916	0.0347903
ENSG00000184677.18	176.104	-0.772036	0.234997	2.48064e-05	0.00146113
ENSG00000111678.11	49.7917	-0.763027	0.307204	0.000305198	0.00862261
ENSG00000150401.15	45.3059	-0.762072	0.245629	4.88935e-05	0.00234872
ENSG00000042980.13	66.3566	-0.760853	0.398156	0.00128995	0.0222821
ENSG00000173818.17	16.834	-0.760841	0.49479	0.00290698	0.0383358
ENSG00000067191.16	25.9022	-0.759741	0.383322	0.00110019	0.0202641
ENSG00000203709.12	304.181	-0.756098	0.29614	0.0002633	0.007908
ENSG00000234498.3	35.0419	-0.755264	0.390619	0.00125873	0.022008
ENSG00000272106.1	9.61465	-0.746966	0.432666	0.00207411	0.0304343
ENSG00000179240.13	27.073	-0.743701	0.341197	0.00074691	0.0156804
ENSG00000137700.18	28.5704	-0.74356	0.350224	0.000857279	0.0172376
ENSG00000245164.8	520.133	-0.743077	0.423617	0.0019896	0.0297874
ENSG00000260910.2	13.7178	-0.741431	0.53722	0.00428244	0.0487596
ENSG00000122085.17	136.29	-0.740015	0.248422	8.42644e-05	0.00354698
ENSG00000214199.3	149.857	-0.738542	0.34716	0.000872362	0.0174777
ENSG00000235508.3	21.4542	-0.737867	0.394463	0.00158203	0.0254054
ENSG00000111860.14	96.5432	-0.737307	0.394986	0.0016002	0.0255741
ENSG00000230580.1	12.149	-0.735538	0.406037	0.00182184	0.0281188
ENSG00000204475.10	24.4172	-0.733154	0.475458	0.00323083	0.0411419
ENSG00000063046.18	1121.19	-0.730668	0.194204	5.97013e-06	0.000521027
ENSG00000125520.14	65.2833	-0.730262	0.252152	0.000116041	0.00444663
ENSG00000167286.10	105.758	-0.729672	0.50216	0.00390321	0.046111
ENSG00000198851.10	601.268	-0.726805	0.390388	0.00170585	0.0268252
ENSG00000206561.14	46.3749	-0.725258	0.376087	0.00148439	0.0243266
ENSG00000174444.15	2338.5	-0.725206	0.252202	0.000127803	0.00475525
ENSG00000244879.8	230.007	-0.72311	0.399636	0.00194653	0.0293902
ENSG00000114779.20	111.625	-0.720477	0.30244	0.000516738	0.012291
ENSG00000101842.14	23.6298	-0.717643	0.411382	0.002295	0.0327249
ENSG00000278784.1	20.127	-0.716269	0.366101	0.00146343	0.0241524
ENSG00000141337.13	141.955	-0.710873	0.283126	0.000393034	0.0102112
ENSG00000105640.13	1092.97	-0.708173	0.210232	2.96238e-05	0.0016515
ENSG00000198242.14	1225.28	-0.707777	0.254938	0.00019266	0.00641009
ENSG00000141293.16	106.736	-0.707704	0.356954	0.00144761	0.0240102
ENSG00000113263.13	357.249	-0.706493	0.402557	0.00237462	0.0334878
ENSG00000198755.11	682.498	-0.702888	0.276294	0.000379143	0.00998411
ENSG00000132570.15	32.0543	-0.701453	0.339772	0.00124795	0.0218739
ENSG00000025156.13	25.6806	-0.700758	0.404195	0.00255455	0.0351046
ENSG00000135414.10	31.1357	-0.70063	0.454577	0.00374027	0.0446929
ENSG00000230076.1	10.729	-0.699945	0.47354	0.00422889	0.0483812
ENSG00000167658.16	4583.6	-0.699426	0.246487	0.00017078	0.00585748
ENSG00000172663.9	31.2775	-0.69859	0.319537	0.000957285	0.0184474
ENSG00000114857.18	495.369	-0.697234	0.260576	0.000275077	0.0081155
ENSG00000268575.1	116.337	-0.696473	0.247025	0.000183777	0.00623599
ENSG00000135749.19	63.1974	-0.696443	0.39625	0.00248787	0.0346159
ENSG00000172809.13	490.734	-0.695289	0.199396	2.15266e-05	0.00133891
ENSG00000159445.13	103.109	-0.693909	0.41902	0.00309083	0.0401424
ENSG00000184271.17	36.155	-0.693471	0.455894	0.004018	0.0468441
ENSG00000213626.13	353.499	-0.68914	0.309367	0.000920051	0.0180362
ENSG00000174748.22	1288.67	-0.688491	0.228875	0.000110472	0.00430247
ENSG00000146963.18	179.782	-0.686027	0.270415	0.000432052	0.0108673
ENSG00000225783.8	434.834	-0.685702	0.368901	0.00213883	0.0310558
ENSG00000152061.23	294.819	-0.685625	0.225222	0.000100829	0.00405701
ENSG00000160856.21	126.871	-0.685422	0.42138	0.00341601	0.0421165
ENSG00000127334.11	185.911	-0.684459	0.414797	0.00327986	0.0413555
ENSG00000245205.3	42.8243	-0.682952	0.336893	0.00151308	0.0246305
ENSG00000129197.15	101.726	-0.679352	0.243652	0.000226459	0.00709558
ENSG00000272325.2	359.445	-0.67711	0.237823	0.000193986	0.00644133
ENSG00000133030.22	403.906	-0.677068	0.30197	0.00095904	0.0184599
ENSG00000168096.15	20.3509	-0.675371	0.408465	0.00341522	0.0421165
ENSG00000152270.9	203.983	-0.675056	0.233752	0.000174563	0.00596268
ENSG00000078589.13	91.9361	-0.675023	0.422188	0.00379649	0.0451381
ENSG00000076555.15	42.2279	-0.673753	0.335615	0.00166927	0.0264128
ENSG00000235944.8	21.4427	-0.669327	0.365132	0.00247348	0.0345025
ENSG00000233476.3	638.548	-0.669049	0.29147	0.00088915	0.0176654
ENSG00000007255.10	22.9221	-0.66829	0.417333	0.0039116	0.0461774
ENSG00000183298.5	33.2106	-0.668174	0.407137	0.00363085	0.0438253
ENSG00000159917.17	19.2985	-0.66722	0.42447	0.00415477	0.0478948
ENSG00000142875.19	232.409	-0.66612	0.360401	0.00244276	0.0341884
ENSG00000261609.8	37.9356	-0.665334	0.347031	0.00212833	0.0309573
ENSG00000198393.8	49.0183	-0.665127	0.286784	0.000861194	0.0172955
ENSG00000107643.16	52.6015	-0.662188	0.248433	0.000359644	0.00959184
ENSG00000110700.7	384.271	-0.660182	0.263217	0.000554437	0.0129668
ENSG00000167106.12	238.124	-0.659351	0.358257	0.00258137	0.0352769
ENSG00000162894.12	426.036	-0.658902	0.32669	0.00179065	0.0277918
ENSG00000169062.15	81.0976	-0.657582	0.274376	0.000748728	0.0156988
ENSG00000137818.12	1343.21	-0.65715	0.230144	0.000217696	0.00696051
ENSG00000161791.14	171.035	-0.656334	0.296117	0.00116412	0.020787
ENSG00000197258.5	27.6786	-0.655826	0.339679	0.00219043	0.0315305
ENSG00000274211.6	50.5625	-0.654496	0.294737	0.00116685	0.020787
ENSG00000177600.9	1546.42	-0.65374	0.220844	0.000163364	0.00567316
ENSG00000087589.17	131.062	-0.653695	0.33042	0.00200778	0.0299353
ENSG00000154217.15	141.307	-0.652321	0.203818	7.76673e-05	0.00331109
ENSG00000275131.3	33.3846	-0.651387	0.381805	0.00351674	0.0427922
ENSG00000165060.15	25.3314	-0.651003	0.345082	0.00247018	0.0344852
ENSG00000182372.10	79.0914	-0.650974	0.259997	0.000596896	0.0135554
ENSG00000186866.17	73.7331	-0.64983	0.211756	0.000120303	0.00456357
ENSG00000153283.13	181.13	-0.649467	0.391661	0.00388982	0.0460181
ENSG00000180758.12	23.3474	-0.646619	0.345109	0.0026033	0.0354307
ENSG00000004139.14	83.0321	-0.64529	0.302688	0.00151642	0.024634
ENSG00000078804.13	74.2652	-0.64438	0.375903	0.00360321	0.0436496
ENSG00000011523.14	76.19	-0.643689	0.268605	0.000822496	0.0168223
ENSG00000223529.1	17.7502	-0.643556	0.343591	0.00265542	0.0358117
ENSG00000198034.11	1600.62	-0.642753	0.283074	0.00112139	0.020429
ENSG00000114735.10	106.176	-0.6419	0.272487	0.000919883	0.0180362
ENSG00000197958.13	858.939	-0.641891	0.242283	0.000432241	0.0108673
ENSG00000184787.19	278.721	-0.641857	0.191377	5.01456e-05	0.00239506
ENSG00000088179.9	160.538	-0.641818	0.388856	0.00411741	0.0476288
ENSG00000240303.8	31.3428	-0.64105	0.368965	0.00351478	0.0427922
ENSG00000105202.9	167.744	-0.640339	0.300684	0.00157377	0.0253461
ENSG00000144713.13	662.349	-0.640151	0.246578	0.000504667	0.0121843
ENSG00000185344.15	113.023	-0.639547	0.220504	0.000215665	0.00694
ENSG00000168056.17	87.9429	-0.638818	0.358049	0.00325581	0.0412708
ENSG00000228981.3	32.1676	-0.63752	0.35073	0.00307393	0.0399995
ENSG00000127152.18	141.12	-0.637257	0.390048	0.00435546	0.0492211
ENSG00000167984.18	258.226	-0.634166	0.322441	0.00232385	0.0329951
ENSG00000137154.13	1275.95	-0.634144	0.322242	0.00231866	0.0329777
ENSG00000096093.16	18.2474	-0.633296	0.345844	0.00307148	0.0399988
ENSG00000170846.17	28.7473	-0.632319	0.331331	0.00264945	0.0358117
ENSG00000186104.11	29.1735	-0.631677	0.357497	0.00351149	0.0427922
ENSG00000138767.13	288.874	-0.6308	0.229465	0.000354462	0.00949923
ENSG00000243335.10	119.041	-0.630674	0.307063	0.00197727	0.0296929
ENSG00000197457.10	69.1933	-0.628806	0.341888	0.00310762	0.0402807
ENSG00000083845.9	517.415	-0.628616	0.257846	0.000821648	0.0168223
ENSG00000145675.15	292.018	-0.627753	0.271898	0.00113278	0.0204797
ENSG00000184619.8	52.5802	-0.624075	0.334169	0.00302679	0.0395508
ENSG00000106351.13	45.0793	-0.623504	0.353129	0.00369766	0.044373
ENSG00000141458.13	102.673	-0.622515	0.228128	0.000397129	0.0102861
ENSG00000131373.15	28.9495	-0.622461	0.278121	0.00138536	0.0232553
ENSG00000247774.7	178.225	-0.621448	0.290765	0.00175159	0.027441
ENSG00000172888.12	94.4022	-0.620106	0.285206	0.00162756	0.0259864
ENSG00000123933.17	255.325	-0.618988	0.242927	0.000662464	0.0144916
ENSG00000164300.17	210.265	-0.618691	0.270104	0.00125736	0.022008
ENSG00000103064.15	210.783	-0.618301	0.272619	0.00132915	0.0226412
ENSG00000152117.17	58.2382	-0.617508	0.209495	0.000218158	0.00696051
ENSG00000089057.15	183.921	-0.616882	0.325072	0.00298375	0.0391666
ENSG00000141232.5	168.513	-0.616812	0.228724	0.00045136	0.0111964
ENSG00000107742.13	680.788	-0.616407	0.340086	0.00353347	0.0429296
ENSG00000166860.3	33.3377	-0.616084	0.364661	0.00445178	0.0499037
ENSG00000260257.2	29.0795	-0.615161	0.296511	0.002093	0.0306037
ENSG00000213463.5	88.5825	-0.613276	0.299649	0.00224968	0.0321887
ENSG00000166441.13	1121.96	-0.613127	0.214417	0.000291779	0.00840012
ENSG00000171858.18	113.463	-0.611462	0.320784	0.00303736	0.0396164
ENSG00000099622.14	733.283	-0.610947	0.223673	0.000426812	0.0107956
ENSG00000120699.13	49.6519	-0.610287	0.347882	0.00409534	0.0475054
ENSG00000168028.14	1187.88	-0.609637	0.264921	0.00130383	0.0224057
ENSG00000254772.10	2351.93	-0.60909	0.237553	0.000679977	0.0146631
ENSG00000167595.15	43.1062	-0.608341	0.23777	0.000693362	0.0148229
ENSG00000198089.16	170.648	-0.608046	0.205445	0.000224379	0.00706232
ENSG00000188042.8	410.64	-0.607661	0.342315	0.00400436	0.0468441
ENSG00000233913.7	66.4826	-0.607358	0.32747	0.0034493	0.0424015
ENSG00000007392.17	117.933	-0.606948	0.171196	3.24443e-05	0.00176736
ENSG00000152518.8	999.927	-0.605975	0.235272	0.000673736	0.0145992
ENSG00000146433.9	112.7	-0.603631	0.302387	0.0026638	0.0358376
ENSG00000095564.14	216.81	-0.60112	0.289077	0.00227435	0.0324582
ENSG00000109920.13	266.351	-0.600614	0.266485	0.00154839	0.0250341
ENSG00000033867.16	67.5945	-0.600205	0.343815	0.00442971	0.0497232
ENSG00000116717.13	43.1608	0.603546	0.345516	0.0043297	0.0490883
ENSG00000070269.14	143.645	0.604308	0.319744	0.0032838	0.0413739
ENSG00000182158.15	179.415	0.605097	0.201548	0.000201082	0.00659085
ENSG00000204264.12	732.551	0.60589	0.226425	0.000515071	0.0122858
ENSG00000116044.16	537.551	0.606856	0.263752	0.00132976	0.0226412
ENSG00000105329.11	1816.32	0.606998	0.235634	0.000668351	0.0145441
ENSG00000168961.17	915.661	0.607158	0.335074	0.00374795	0.0447526
ENSG00000135900.4	103.68	0.608477	0.210851	0.000278821	0.00818252
ENSG00000231925.12	2275.21	0.609218	0.243462	0.000797156	0.0164861
ENSG00000141968.8	824.039	0.609974	0.253761	0.00101584	0.019264
ENSG00000034152.19	756.569	0.610073	0.283451	0.0018278	0.0281368
ENSG00000165006.14	495.366	0.6102	0.265098	0.00129705	0.0223353
ENSG00000043462.13	1554.6	0.610594	0.224337	0.000439509	0.0109673
ENSG00000134470.21	48.8337	0.612707	0.300852	0.00230671	0.0328356
ENSG00000014164.7	177.862	0.612924	0.31164	0.00266276	0.0358376
ENSG00000110013.13	33.8784	0.613063	0.326262	0.00317181	0.0407326
ENSG00000138069.18	352.396	0.614166	0.207229	0.000212614	0.00686833
ENSG00000198113.3	145.775	0.614726	0.246884	0.000792318	0.0164064
ENSG00000114784.4	245.297	0.616126	0.26763	0.00124487	0.0218516
ENSG00000120899.18	1696.81	0.61622	0.21354	0.000264531	0.00793069
ENSG00000146094.16	2212.22	0.618071	0.357454	0.00409137	0.0474924
ENSG00000188559.15	533.412	0.618135	0.322582	0.00285249	0.0378266
ENSG00000150977.11	362.479	0.618604	0.287517	0.00172946	0.0271709
ENSG00000152684.11	54.1244	0.618707	0.335251	0.00326826	0.0412976
ENSG00000035862.12	1082.11	0.619549	0.298423	0.00202715	0.0300094
ENSG00000177105.10	1191.06	0.619603	0.341195	0.00344103	0.0423623
ENSG00000124688.14	69.9929	0.619796	0.292593	0.00184651	0.0283397
ENSG00000167850.4	91.3184	0.620313	0.368936	0.00440545	0.0495631
ENSG00000132589.16	3030.57	0.621162	0.359047	0.00400884	0.0468441
ENSG00000135334.9	305.549	0.621359	0.2584	0.000937831	0.0182095
ENSG00000153029.15	327.115	0.621519	0.209944	0.000204212	0.00666146
ENSG00000168615.13	124.896	0.622142	0.367168	0.00425539	0.0485178
ENSG00000134333.14	807.945	0.62276	0.201697	0.000136849	0.00500015
ENSG00000101608.13	1635.82	0.624664	0.233181	0.00044913	0.0111739
ENSG00000012779.11	2100.5	0.625025	0.342324	0.00326491	0.041292
ENSG00000103876.13	38.6688	0.625179	0.349349	0.0034978	0.0427455
ENSG00000167208.15	655.907	0.626614	0.241871	0.000561969	0.0131013
ENSG00000166188.3	172.982	0.628582	0.246548	0.000617851	0.0138241
ENSG00000068024.17	379.385	0.62897	0.297585	0.00175622	0.027462
ENSG00000107331.17	498.439	0.629535	0.290679	0.00155821	0.025144
ENSG00000104518.11	409.325	0.63046	0.273469	0.00112126	0.020429
ENSG00000013374.17	495.737	0.630624	0.256943	0.000777806	0.0161943
ENSG00000100243.21	318.95	0.632052	0.231675	0.000372482	0.00985541
ENSG00000104972.15	347.277	0.632514	0.289696	0.00146821	0.0242074
ENSG00000163171.8	1010.99	0.633136	0.324039	0.00240215	0.0337618
ENSG00000171223.6	1023.52	0.634668	0.291157	0.0014592	0.0241304
ENSG00000164713.10	438.793	0.634757	0.298284	0.00163782	0.0260272
ENSG00000013364.19	1526.27	0.634902	0.27639	0.00110994	0.0203712
ENSG00000269220.1	81.2734	0.635744	0.303958	0.00176346	0.0275419
ENSG00000159840.16	2958.42	0.636008	0.355208	0.00327031	0.0412976
ENSG00000204577.11	1959.57	0.636276	0.332115	0.00254638	0.03505
ENSG00000165914.15	32.2057	0.636927	0.375627	0.00389434	0.0460388
ENSG00000155097.12	272.138	0.638367	0.287851	0.00130596	0.0224149
ENSG00000145287.11	479.106	0.63931	0.372868	0.00370732	0.0444265
ENSG00000142185.16	108.275	0.640054	0.388074	0.00416773	0.0479737
ENSG00000197063.11	185.002	0.641188	0.264354	0.000778191	0.0161943
ENSG00000062598.18	389.691	0.642174	0.282303	0.00111477	0.0203889
ENSG00000142192.21	235.602	0.642559	0.229508	0.000283006	0.00821851
ENSG00000183486.14	2986.07	0.643732	0.360286	0.00314688	0.0405373
ENSG00000157557.13	374.448	0.643968	0.350912	0.00285733	0.0378365
ENSG00000132825.7	191.529	0.643986	0.280397	0.00104562	0.0196942
ENSG00000103569.10	5388.61	0.644208	0.391765	0.00410918	0.047612
ENSG00000235750.10	1180.68	0.644949	0.303975	0.00155453	0.025109
ENSG00000135828.11	361.317	0.645073	0.272853	0.000882075	0.0175974
ENSG00000095370.20	623.632	0.646125	0.284482	0.001095	0.0201961
ENSG00000163874.11	160.821	0.646899	0.367031	0.0032377	0.0411978
ENSG00000179218.15	1246.12	0.647229	0.259914	0.000634117	0.0140935
ENSG00000142657.21	2134.18	0.647427	0.360894	0.00303611	0.0396164
ENSG00000204516.10	161.007	0.647439	0.222404	0.000197757	0.00652754
ENSG00000075151.22	250.655	0.648307	0.247916	0.000453666	0.011226
ENSG00000249437.8	1588.55	0.650744	0.366673	0.00309214	0.0401424
ENSG00000147168.13	1438.8	0.652927	0.256343	0.000526282	0.0124788
ENSG00000104142.11	161.039	0.653786	0.262677	0.000608399	0.0137231
ENSG00000100226.16	625.396	0.654798	0.246748	0.000390759	0.0101774
ENSG00000104856.14	134.945	0.654915	0.334178	0.0020726	0.0304343
ENSG00000162747.12	16740.4	0.655901	0.402787	0.00397011	0.046723
ENSG00000044115.21	417.408	0.656862	0.230647	0.000222944	0.00705809
ENSG00000100906.11	768.72	0.658388	0.394906	0.00364201	0.0438963
ENSG00000184182.19	162.115	0.659494	0.242802	0.000318515	0.00883415
ENSG00000134802.18	149.384	0.660421	0.20984	8.71065e-05	0.00362995
ENSG00000145901.16	1476.42	0.660434	0.292152	0.00102208	0.0192944
ENSG00000022840.16	1896.14	0.661687	0.368574	0.00278835	0.0372441
ENSG00000095383.20	192.535	0.662719	0.328159	0.0017392	0.0272982
ENSG00000206503.13	12944.4	0.663807	0.257576	0.000451377	0.0111964
ENSG00000110047.18	1375.04	0.664209	0.307549	0.00126132	0.022008
ENSG00000143162.9	324.233	0.664984	0.28451	0.000825014	0.0168413
ENSG00000023171.18	142.34	0.665283	0.40318	0.00362485	0.0438162
ENSG00000104805.16	857.504	0.665782	0.334753	0.00182359	0.0281198
ENSG00000077420.16	1259.94	0.666278	0.300527	0.00109026	0.0201927
ENSG00000143870.13	431.398	0.667676	0.271004	0.000590943	0.0135122
ENSG00000167851.15	1107.27	0.667982	0.290629	0.000888962	0.0176654
ENSG00000121060.18	2470	0.668653	0.360848	0.00238416	0.0335938
ENSG00000171049.9	1549.85	0.669183	0.35184	0.00214803	0.0311621
ENSG00000284976.1	54.0643	0.671673	0.300505	0.00100932	0.0191841
ENSG00000154803.13	322.118	0.673488	0.246998	0.000280767	0.00820528
ENSG00000148737.17	68.6885	0.677703	0.305959	0.00101849	0.0192704
ENSG00000266028.7	323.492	0.678933	0.304383	0.000974272	0.0186668
ENSG00000130052.13	32.7275	0.67935	0.312575	0.00111089	0.0203712
ENSG00000021355.13	1175.82	0.682376	0.32124	0.00122104	0.0215837
ENSG00000113273.17	112.697	0.682887	0.226195	0.000111155	0.004319
ENSG00000072121.17	210.877	0.683375	0.245442	0.000222736	0.00705809
ENSG00000181789.14	451.289	0.683965	0.19735	2.52075e-05	0.00146764
ENSG00000069399.15	417.36	0.686039	0.359385	0.00192051	0.0291292
ENSG00000070404.10	24.5834	0.688061	0.448475	0.00402148	0.0468441
ENSG00000146232.17	77.9523	0.689997	0.295428	0.000704207	0.0149916
ENSG00000100889.12	88.9541	0.690395	0.372956	0.00211742	0.0308795
ENSG00000287839.1	117.336	0.692249	0.332288	0.00126251	0.022008
ENSG00000173786.17	271.574	0.692496	0.290135	0.000609858	0.0137375
ENSG00000241839.10	1235.53	0.693819	0.309047	0.000857071	0.0172376
ENSG00000101162.4	607.618	0.694188	0.432446	0.00340899	0.0421165
ENSG00000135899.19	1379.63	0.694933	0.295009	0.00064917	0.0142638
ENSG00000187741.15	118.519	0.695674	0.326266	0.00110557	0.0203183
ENSG00000183087.15	46.4116	0.696534	0.46794	0.00421184	0.0482507
ENSG00000112343.11	1117.89	0.696879	0.254716	0.000232927	0.00728455
ENSG00000273837.1	15.4109	0.697529	0.407478	0.00271503	0.0364093
ENSG00000204389.10	1819.18	0.699563	0.422554	0.00300794	0.0393868
ENSG00000004468.13	198.782	0.699687	0.345248	0.00137334	0.0231498
ENSG00000174021.11	332.874	0.700041	0.287765	0.000516888	0.012291
ENSG00000197249.14	6989.91	0.700428	0.379271	0.00202332	0.0299935
ENSG00000225697.13	84.2333	0.701343	0.238812	0.000125444	0.00469384
ENSG00000064932.16	1521.75	0.701423	0.358973	0.00159746	0.0255548
ENSG00000136830.12	179.903	0.702045	0.33114	0.00109461	0.0201961
ENSG00000077150.20	503.99	0.70336	0.360158	0.00158388	0.0254107
ENSG00000196663.16	615.614	0.703532	0.375781	0.00188501	0.0287116
ENSG00000204267.16	831.046	0.703752	0.265524	0.000282366	0.00821424
ENSG00000158887.19	35.9808	0.703924	0.426645	0.00297757	0.039159
ENSG00000273247.5	74.0335	0.707743	0.351869	0.00135711	0.0229718
ENSG00000090020.11	231.46	0.708204	0.292314	0.000503167	0.0121731
ENSG00000144843.11	69.0185	0.708256	0.369587	0.00167011	0.0264128
ENSG00000146592.17	1331.85	0.709244	0.365512	0.00157581	0.0253544
ENSG00000169136.12	74.9565	0.710021	0.355562	0.00138409	0.0232553
ENSG00000143862.8	251.64	0.711133	0.268211	0.00026804	0.00800972
ENSG00000096080.12	51.7189	0.712061	0.310329	0.000678552	0.0146513
ENSG00000279821.1	53.1143	0.7122	0.468699	0.00370019	0.044373
ENSG00000113916.18	5294.17	0.712351	0.443437	0.00311877	0.0402998
ENSG00000244482.10	1069.64	0.71358	0.355636	0.00132785	0.0226412
ENSG00000000938.13	3785.31	0.713968	0.31167	0.000676919	0.014635
ENSG00000044574.9	1034.14	0.714141	0.30041	0.000544447	0.0128547
ENSG00000213523.11	153.827	0.714185	0.206166	2.03057e-05	0.00129078
ENSG00000143771.12	210.821	0.714518	0.34214	0.00109528	0.0201961
ENSG00000159588.15	44.4879	0.714913	0.43367	0.00283217	0.037647
ENSG00000063241.8	27.0445	0.715354	0.449154	0.00316091	0.0406281
ENSG00000100284.22	439.181	0.715642	0.330776	0.000912254	0.0179957
ENSG00000134827.8	75.7781	0.715852	0.50431	0.00440532	0.0495631
ENSG00000173083.16	233.432	0.71653	0.341613	0.00106004	0.0198526
ENSG00000170525.21	745.625	0.722788	0.46816	0.00336678	0.042011
ENSG00000167536.14	202.273	0.727201	0.469215	0.00326374	0.041292
ENSG00000121858.11	1436.62	0.727331	0.34278	0.000941289	0.0182234
ENSG00000144655.15	270.008	0.728709	0.365931	0.0012647	0.022008
ENSG00000109743.11	622.024	0.730896	0.341815	0.000887172	0.0176654
ENSG00000117010.17	22.3988	0.73154	0.473024	0.00322406	0.0411296
ENSG00000162736.17	507.488	0.731727	0.195658	6.45686e-06	0.000560569
ENSG00000272150.5	54.3276	0.732126	0.382252	0.00147461	0.024241
ENSG00000162654.9	558.594	0.733181	0.497487	0.00369595	0.044373
ENSG00000204386.12	176.604	0.733273	0.232381	5.03983e-05	0.00240026
ENSG00000198900.7	514.848	0.733452	0.21185	1.77314e-05	0.00116364
ENSG00000058091.17	100.095	0.734613	0.325274	0.000648084	0.0142638
ENSG00000156127.8	48.3316	0.735532	0.396461	0.00165568	0.0262343
ENSG00000140416.23	81.4321	0.737142	0.212342	1.66888e-05	0.00111278
ENSG00000075420.13	422.915	0.739016	0.307473	0.000436463	0.0109077
ENSG00000124107.5	75.7624	0.740062	0.530857	0.0041925	0.0481632
ENSG00000179604.10	43.954	0.740403	0.346886	0.000848932	0.0171733
ENSG00000137312.15	1334.07	0.742988	0.388945	0.00141093	0.0235659
ENSG00000080986.13	19.9497	0.743395	0.48647	0.00318159	0.040764
ENSG00000254470.3	1923.58	0.74357	0.337797	0.000709019	0.0150556
ENSG00000170837.3	183.751	0.744494	0.380694	0.00126313	0.022008
ENSG00000060558.4	107.525	0.744692	0.261593	0.000122035	0.0046127
ENSG00000100918.13	101.033	0.745635	0.329059	0.000596637	0.0135554
ENSG00000243155.1	14.3733	0.745704	0.497108	0.00333391	0.0417841
ENSG00000138735.16	26.426	0.747102	0.514516	0.00364635	0.0439169
ENSG00000130066.16	2396.81	0.748001	0.329693	0.000584442	0.0133836
ENSG00000103257.9	132.518	0.748516	0.417778	0.00178765	0.027771
ENSG00000068323.17	885.415	0.750869	0.25937	0.000101249	0.00405701
ENSG00000091106.19	277.619	0.753245	0.343154	0.000682023	0.0146717
ENSG00000073111.14	47.3042	0.753839	0.523009	0.00362769	0.0438189
ENSG00000134824.14	96.7116	0.754147	0.500364	0.00317707	0.040764
ENSG00000124762.14	151.243	0.754693	0.343408	0.000672266	0.0145992
ENSG00000107745.19	232.092	0.754883	0.238832	4.25138e-05	0.00212812
ENSG00000175471.19	232.737	0.755785	0.397695	0.00135422	0.0229638
ENSG00000149418.11	149.279	0.756239	0.43192	0.00188609	0.0287116
ENSG00000196358.11	766.324	0.75796	0.484262	0.0027788	0.0372012
ENSG00000198715.13	122.839	0.758636	0.341495	0.000619869	0.0138507
ENSG00000188897.9	475.098	0.758956	0.376279	0.00101731	0.01927
ENSG00000137076.21	3997.41	0.759865	0.287705	0.000201174	0.00659085
ENSG00000066336.12	2903.56	0.769308	0.394422	0.00113005	0.0204748
ENSG00000204839.9	41.5362	0.77009	0.352368	0.000637593	0.0141425
ENSG00000162367.11	65.9958	0.770093	0.519266	0.00313674	0.0405006
ENSG00000163141.20	21.7195	0.770648	0.446023	0.00186181	0.0284981
ENSG00000198752.11	56.4355	0.771934	0.278937	0.000129328	0.00479058
ENSG00000128245.15	290.275	0.773733	0.188043	1.03056e-06	0.00014809
ENSG00000153071.15	74.8594	0.773914	0.321296	0.000350538	0.00942653
ENSG00000265666.1	27.5034	0.774159	0.488315	0.00249636	0.0346477
ENSG00000160710.18	4892.56	0.774273	0.282434	0.000137586	0.00500746
ENSG00000211655.3	10.192	0.777254	1.48126	0.00400628	0.0468441
ENSG00000158517.15	3403.02	0.779457	0.359323	0.000632267	0.0140711
ENSG00000117115.13	1443.47	0.779682	0.440531	0.00163097	0.0259911
ENSG00000163220.11	27117	0.780005	0.466554	0.00202428	0.0299935
ENSG00000100911.16	432.137	0.781039	0.257548	5.38479e-05	0.00250724
ENSG00000164733.22	2164.08	0.781552	0.240131	2.57578e-05	0.00148054
ENSG00000183696.14	532.57	0.783845	0.401239	0.00104725	0.0197027
ENSG00000110079.19	61.0234	0.783854	0.544339	0.00325524	0.0412708
ENSG00000243176.6	16.1324	0.785346	0.410866	0.00114881	0.0206575
ENSG00000171611.10	20.5445	0.785593	0.559978	0.0034864	0.0426687
ENSG00000166889.14	411.553	0.786811	0.252013	3.87345e-05	0.00200402
ENSG00000135404.12	799.062	0.788794	0.282392	0.000107701	0.00421425
ENSG00000116991.11	288.923	0.789668	0.507249	0.00249951	0.0346544
ENSG00000161944.16	116.693	0.790568	0.472406	0.00193311	0.0292671
ENSG00000157350.13	600.141	0.791137	0.255837	4.14892e-05	0.00209571
ENSG00000213928.9	1146.82	0.791939	0.2875	0.000118612	0.00453472
ENSG00000196189.13	822.054	0.792759	0.392383	0.000855485	0.0172376
ENSG00000132694.19	599.013	0.795495	0.285885	0.000106718	0.0041965
ENSG00000213347.10	262.976	0.795592	0.437753	0.00136745	0.0230943
ENSG00000187116.14	1169.27	0.79744	0.392335	0.000812409	0.016698
ENSG00000106211.10	95.7875	0.801093	0.472391	0.00176464	0.0275419
ENSG00000042493.16	463.359	0.80172	0.33927	0.000340058	0.00929252
ENSG00000105355.9	412.968	0.801758	0.349021	0.000405353	0.0103951
ENSG00000101425.14	159.025	0.804052	0.579758	0.00338193	0.0420383
ENSG00000115159.16	135.956	0.807122	0.351197	0.000393282	0.0102112
ENSG00000067225.19	2216.09	0.807469	0.249043	2.25012e-05	0.00137459
ENSG00000127948.16	305.376	0.807875	0.33692	0.0002996	0.00856608
ENSG00000149781.13	1082.38	0.808175	0.204772	1.58304e-06	0.000201433
ENSG00000138722.10	20.1907	0.81124	0.555775	0.00284373	0.0377707
ENSG00000163932.15	1294.57	0.811483	0.275958	5.93346e-05	0.00270232
ENSG00000175643.10	20.5292	0.812941	0.53938	0.00255695	0.0351086
ENSG00000136205.17	98.9906	0.813257	0.438731	0.00116723	0.020787
ENSG00000117298.16	1507.99	0.816693	0.356923	0.000385003	0.0100678
ENSG00000271605.6	127.115	0.818467	0.391692	0.000639826	0.0141633
ENSG00000240065.8	681.64	0.81849	0.269209	4.11915e-05	0.00208699
ENSG00000169704.5	37.7228	0.819785	0.549524	0.00258193	0.0352769
ENSG00000177674.16	680.879	0.820566	0.321217	0.000180497	0.00615275
ENSG00000278828.1	64.7556	0.820774	0.528698	0.00225718	0.0322684
ENSG00000259600.2	36.8549	0.821231	0.551715	0.00258774	0.0352987
ENSG00000135378.4	288.658	0.823183	0.42673	0.000934531	0.018191
ENSG00000178999.13	16.9654	0.827649	0.673352	0.00424904	0.0484969
ENSG00000102032.13	95.17	0.828429	0.32343	0.000169657	0.00583094
ENSG00000211968.3	4.65988	0.828525	1.15587	0.00441553	0.0495974
ENSG00000119522.16	236.594	0.82856	0.264644	2.86341e-05	0.00161386
ENSG00000134575.13	75.5168	0.828838	0.360224	0.000350618	0.00942653
ENSG00000010327.10	535.667	0.828848	0.430461	0.000921017	0.0180362
ENSG00000169896.18	1775.59	0.82922	0.317776	0.00014688	0.00523151
ENSG00000138413.14	194.795	0.831343	0.317335	0.000140869	0.00508256
ENSG00000255398.3	681.192	0.833823	0.529068	0.00204996	0.0302664
ENSG00000203666.12	39.8508	0.834904	0.582982	0.00279069	0.0372441
ENSG00000160999.10	124.428	0.835568	0.326913	0.000165984	0.00572835
ENSG00000137807.16	14.2239	0.837839	0.576333	0.00264162	0.0357703
ENSG00000275713.2	21.4746	0.838656	0.602795	0.00300337	0.0393579
ENSG00000125347.15	3074.62	0.841375	0.357479	0.000285867	0.00828717
ENSG00000270972.1	51.5088	0.842472	0.681883	0.00402059	0.0468441
ENSG00000134531.10	23.8461	0.843922	0.622655	0.00318092	0.040764
ENSG00000179840.5	8.67772	0.844715	0.549674	0.0021584	0.0311771
ENSG00000174099.12	33.1912	0.844979	0.374581	0.000367219	0.00976673
ENSG00000184371.14	80.1169	0.847036	0.284095	4.19832e-05	0.00210789
ENSG00000203804.5	87.9781	0.84785	0.428738	0.000749789	0.0157013
ENSG00000151726.15	8052.31	0.848783	0.50007	0.00147693	0.0242552
ENSG00000180573.10	994.253	0.849313	0.343353	0.000196321	0.00650592
ENSG00000135677.11	1035.86	0.849353	0.261862	1.70729e-05	0.00113381
ENSG00000047648.23	14.0327	0.849381	0.677874	0.00381712	0.0453188
ENSG00000065911.13	162.778	0.850041	0.349096	0.00021839	0.00696051
ENSG00000236562.4	46.6948	0.851907	0.591913	0.00260938	0.0354488
ENSG00000092853.14	22.4391	0.852968	0.538824	0.00189537	0.0288003
ENSG00000136816.16	334.409	0.856393	0.43341	0.000728124	0.015344
ENSG00000164120.14	34.9241	0.858521	0.706105	0.00397521	0.046723
ENSG00000049323.16	25.5049	0.861489	0.620524	0.00282392	0.0375673
ENSG00000224216.1	2.35803	0.861547	1.39277	0.0033197	0.0416633
ENSG00000197208.6	160.152	0.862262	0.419218	0.000578168	0.0133114
ENSG00000215156.5	37.3581	0.863121	0.665733	0.0033809	0.0420383
ENSG00000238005.4	57.2775	0.864354	0.500685	0.0013084	0.0224149
ENSG00000006638.13	14.1622	0.86456	0.65386	0.00320167	0.0409897
ENSG00000132205.11	461.639	0.866007	0.275726	2.20382e-05	0.00136057
ENSG00000128335.14	880.325	0.866331	0.361243	0.000224674	0.00706232
ENSG00000123609.11	449.836	0.867284	0.336194	0.000131918	0.0048435
ENSG00000097033.14	952.925	0.868793	0.352148	0.000182297	0.00620144
ENSG00000253626.4	24.6103	0.870893	0.369808	0.000248778	0.00760896
ENSG00000124201.15	1147.91	0.871711	0.27828	2.19413e-05	0.00135963
ENSG00000164236.12	53.7362	0.872309	0.48248	0.00104544	0.0196942
ENSG00000138246.17	268.814	0.872711	0.244371	4.4315e-06	0.000422106
ENSG00000132256.19	270.003	0.873472	0.371477	0.000248528	0.00760896
ENSG00000186704.9	21.0536	0.876482	0.782533	0.00439404	0.0495631
ENSG00000184730.11	2140.03	0.877766	0.387175	0.00030883	0.0086822
ENSG00000260170.1	35.7696	0.878637	1.20828	0.0036935	0.044373
ENSG00000188157.15	45.3128	0.879785	0.627844	0.00260935	0.0354488
ENSG00000277157.2	15.5401	0.887752	0.631734	0.00253118	0.0348984
ENSG00000108846.16	79.6723	0.888421	0.49901	0.00106117	0.0198526
ENSG00000186642.16	8.35376	0.890223	0.761659	0.00393399	0.046376
ENSG00000122490.19	274.013	0.890318	0.430854	0.000506923	0.0122108
ENSG00000128512.23	75.0433	0.890806	0.430429	0.000501775	0.0121571
ENSG00000137752.24	1278.73	0.890973	0.347904	0.000124909	0.00468944
ENSG00000115590.14	1058.98	0.892697	0.812406	0.00431004	0.0490068
ENSG00000236320.4	13.1072	0.897429	0.839545	0.00439534	0.0495631
ENSG00000158882.15	70.4371	0.898362	0.312127	4.46245e-05	0.00221086
ENSG00000059804.16	2775.81	0.898724	0.388141	0.000247685	0.00760344
ENSG00000089351.15	1051.38	0.898789	0.454467	0.000621573	0.0138701
ENSG00000163823.4	1070.51	0.898941	0.489885	0.000895726	0.0177748
ENSG00000103642.12	125.876	0.900837	0.344202	0.00010077	0.00405701
ENSG00000101856.10	111.888	0.901885	0.305093	3.39033e-05	0.00181352
ENSG00000203618.6	57.1636	0.902765	0.701501	0.00309149	0.0401424
ENSG00000169756.16	310.518	0.90544	0.226372	6.31173e-07	0.000108464
ENSG00000079263.19	289.406	0.905618	0.33295	7.16432e-05	0.00312623
ENSG00000163737.4	148.332	0.906475	0.523109	0.00112841	0.0204674
ENSG00000139174.12	13.1715	0.906485	0.641265	0.00236465	0.0333754
ENSG00000216775.3	5.59038	0.907245	1.08967	0.00401716	0.0468441
ENSG00000287644.1	10.6766	0.908489	0.699137	0.00297275	0.0391437
ENSG00000270882.2	60.9764	0.909051	0.525311	0.0011264	0.0204674
ENSG00000284052.1	2.26464	0.911898	1.00484	0.00433193	0.0490883
ENSG00000211660.3	89.4809	0.914971	0.809659	0.00388707	0.0460181
ENSG00000123130.17	275.055	0.915893	0.272127	7.44494e-06	0.000623774
ENSG00000172965.17	199.991	0.915989	0.354603	0.000104764	0.00416781
ENSG00000231412.2	16.9833	0.918071	0.921249	0.00432844	0.0490883
ENSG00000102524.12	674.082	0.919841	0.434582	0.00039907	0.0102974
ENSG00000162512.16	29.7478	0.921479	0.763373	0.00339872	0.0421165
ENSG00000259132.1	46.447	0.92182	1.06685	0.00397708	0.046723
ENSG00000287131.1	9.07941	0.92324	0.824301	0.00384862	0.0456277
ENSG00000181634.8	11.9402	0.925279	0.78011	0.00348189	0.0426448
ENSG00000174705.13	24.0677	0.925573	0.825184	0.00381579	0.0453188
ENSG00000086065.14	211.211	0.926222	0.552052	0.00122083	0.0215837
ENSG00000123405.14	1674.15	0.926595	0.426698	0.000335119	0.00918767
ENSG00000106070.20	111.604	0.929141	0.632301	0.00197356	0.0296638
ENSG00000170458.14	1389.73	0.930994	0.304407	2.07763e-05	0.00130195
ENSG00000283602.1	21.8569	0.931987	0.638523	0.00200292	0.0299164
ENSG00000269720.2	9.54567	0.933302	0.909937	0.00407511	0.0474026
ENSG00000188404.10	11609.7	0.93403	0.379536	0.000141272	0.00508609
ENSG00000162745.11	5.00777	0.93506	0.89659	0.00401228	0.0468441
ENSG00000100596.7	832.34	0.937224	0.387013	0.000157017	0.00551015
ENSG00000166598.16	1597.26	0.937944	0.441388	0.000367373	0.00976673
ENSG00000186417.14	2.35451	0.938205	1.20418	0.00324471	0.0412318
ENSG00000073737.17	224.62	0.939061	0.424709	0.000287616	0.00832338
ENSG00000187475.6	3.99556	0.940426	1.06886	0.00377914	0.0450282
ENSG00000211958.2	2.47757	0.941291	1.15763	0.00340239	0.0421165
ENSG00000125826.21	685.668	0.942077	0.351288	6.9212e-05	0.00302807
ENSG00000135636.14	2836.42	0.942368	0.471113	0.000509379	0.0122402
ENSG00000173334.4	304.692	0.943369	0.392812	0.000163055	0.00567316
ENSG00000059378.13	544.581	0.945121	0.431219	0.000297822	0.0085299
ENSG00000211632.4	25.4212	0.945122	0.826777	0.00351703	0.0427922
ENSG00000172936.16	1908.92	0.946113	0.255643	1.72003e-06	0.000210818
ENSG00000211665.3	3.99141	0.948764	1.15075	0.00337102	0.042011
ENSG00000115415.20	2288.24	0.949092	0.365872	8.88203e-05	0.00367381
ENSG00000186818.12	201.725	0.950318	0.4212	0.000243658	0.00752135
ENSG00000132357.14	207.425	0.951189	0.340411	4.64028e-05	0.00225591
ENSG00000085840.13	12.0569	0.951429	0.730323	0.00265118	0.0358117
ENSG00000244617.2	127.24	0.951991	0.600134	0.00142366	0.0237309
ENSG00000103005.12	704.779	0.952614	0.333689	3.77612e-05	0.001967
ENSG00000116514.17	734.489	0.953451	0.310227	1.78031e-05	0.00116376
ENSG00000258572.1	7.09522	0.955186	1.0214	0.00377151	0.0449694
ENSG00000157551.19	1615.79	0.957269	0.497006	0.000595285	0.0135554
ENSG00000272941.1	110.776	0.958967	0.4387	0.000289892	0.00837472
ENSG00000113758.13	130.136	0.959506	0.378089	0.000101876	0.00407237
ENSG00000067066.17	1351.73	0.959814	0.282296	5.23551e-06	0.000473754
ENSG00000204103.4	207.44	0.960665	0.366139	7.75185e-05	0.00331109
ENSG00000176170.14	19.1395	0.9612	0.503345	0.000615214	0.0137836
ENSG00000204632.12	38.0457	0.961523	0.395727	0.000140762	0.00508256
ENSG00000114698.15	3.09276	0.961847	1.00366	0.00372859	0.0446173
ENSG00000138160.7	27.1901	0.964518	0.725597	0.00243901	0.0341646
ENSG00000280407.2	9.90658	0.965703	0.671965	0.00193984	0.0293256
ENSG00000030110.13	263.269	0.968861	0.31033	1.40269e-05	0.00097423
ENSG00000143545.10	23.0384	0.972432	0.558023	0.000921881	0.0180362
ENSG00000182782.8	577.436	0.977989	0.498262	0.000510266	0.0122402
ENSG00000162873.15	7.16675	0.9795	0.955822	0.00352865	0.0429023
ENSG00000196116.8	219.576	0.981088	0.383685	8.91624e-05	0.00367883
ENSG00000180596.7	103.168	0.981474	0.430396	0.000206274	0.00669962
ENSG00000108984.15	278.42	0.982618	0.498724	0.000494073	0.0120581
ENSG00000127666.10	66.2762	0.982917	0.266886	1.53967e-06	0.000197421
ENSG00000005249.13	161.934	0.984766	0.390444	9.82588e-05	0.00399482
ENSG00000125510.18	129.418	0.985446	0.332682	2.30709e-05	0.00139843
ENSG00000158470.5	1157.18	0.987303	0.450103	0.00026121	0.00788373
ENSG00000203710.12	1427.72	0.989504	0.461137	0.000297674	0.0085299
ENSG00000280739.3	23.0652	0.990244	0.486366	0.000404481	0.0103951
ENSG00000198355.5	308.242	0.990561	0.356026	4.17162e-05	0.00210081
ENSG00000288587.1	60.3362	0.991703	0.481736	0.000378424	0.00998092
ENSG00000204634.13	222.151	0.992054	0.413331	0.000139858	0.00506805
ENSG00000173821.19	4770.56	0.993258	0.339745	2.56232e-05	0.0014779
ENSG00000134030.14	43.108	0.99384	0.315969	1.16731e-05	0.000859282
ENSG00000216490.4	2533.79	0.995203	0.365145	4.95512e-05	0.00237347
ENSG00000169607.13	7.04829	0.999346	1.09312	0.00316124	0.0406281
ENSG00000203814.6	127.274	0.999977	0.414415	0.000131435	0.00484076
ENSG00000139832.5	87.5461	1.00136	0.489476	0.000382728	0.0100626
ENSG00000177606.8	59.8667	1.00169	0.50297	0.000444408	0.011073
ENSG00000174371.17	8.52889	1.00478	0.99628	0.00326418	0.041292
ENSG00000268500.5	868.552	1.01333	0.531791	0.000546574	0.0128866
ENSG00000115956.10	2034.89	1.01396	0.314302	8.0607e-06	0.000665167
ENSG00000182197.12	82.1842	1.01471	0.354021	2.90311e-05	0.00162936
ENSG00000248477.6	335.948	1.01695	0.665328	0.00140774	0.0235362
ENSG00000205413.8	1050.66	1.01848	0.505028	0.000398366	0.0102951
ENSG00000108821.14	19.3674	1.0185	1.02945	0.00311237	0.0402998
ENSG00000168003.18	254.426	1.01854	0.370866	4.29881e-05	0.00214541
ENSG00000135148.12	584.431	1.01986	0.368098	3.9492e-05	0.00201312
ENSG00000124491.16	642.347	1.02167	0.395942	7.32475e-05	0.00317959
ENSG00000122643.22	224.521	1.02173	0.401129	8.14188e-05	0.00344459
ENSG00000244491.1	4.38131	1.02599	0.940084	0.00297294	0.0391437
ENSG00000154451.14	2050.18	1.0262	0.616616	0.000995114	0.0189789
ENSG00000158869.11	1627.7	1.02628	0.351165	2.30676e-05	0.00139843
ENSG00000260361.1	19.6759	1.02777	0.658835	0.0012782	0.022125
ENSG00000197721.17	10.7089	1.03256	0.728067	0.00174397	0.0273473
ENSG00000166340.17	1251.23	1.03599	0.214689	6.0796e-09	2.89545e-06
ENSG00000229754.1	124.051	1.03931	0.485791	0.000268303	0.00800972
ENSG00000189127.8	19.4825	1.04056	0.641442	0.00107213	0.0200127
ENSG00000105501.12	478.023	1.04076	0.625266	0.000965415	0.0185397
ENSG00000282639.1	9.39632	1.04093	1.17419	0.0026401	0.0357703
ENSG00000148450.13	56.8817	1.0413	0.473339	0.000223998	0.00706232
ENSG00000136048.14	146.242	1.04192	0.508129	0.000343881	0.00933741
ENSG00000177628.16	374.394	1.04264	0.305095	3.526e-06	0.00034985
ENSG00000181381.14	1272.95	1.04274	0.436887	0.00012738	0.00475011
ENSG00000172432.19	394.443	1.0428	0.279459	9.88388e-07	0.000144153
ENSG00000169228.14	861.278	1.04319	0.375495	3.60447e-05	0.00191347
ENSG00000162645.13	2405.15	1.04404	0.430846	0.000113467	0.00438836
ENSG00000172159.16	52.1698	1.0456	0.626272	0.000944189	0.0182583
ENSG00000185340.15	68.8763	1.04988	0.5242	0.000386621	0.0100854
ENSG00000253276.4	135.944	1.05253	0.413463	7.56105e-05	0.00323998
ENSG00000198833.7	717.889	1.05513	0.282413	9.30357e-07	0.000141203
ENSG00000134070.5	64.6751	1.05982	0.713139	0.00142183	0.0237242
ENSG00000137812.20	15.83	1.06133	0.773759	0.00180887	0.0279703
ENSG00000189057.11	10.3679	1.0642	0.744075	0.00159326	0.0255121
ENSG00000211941.3	58.4161	1.06616	1.06987	0.00266994	0.0358913
ENSG00000025708.14	2049.26	1.06714	0.395789	4.46973e-05	0.00221086
ENSG00000109272.4	14.6969	1.06981	0.81926	0.00201248	0.0299518
ENSG00000110777.12	205.535	1.0711	0.635235	0.000862543	0.0173017
ENSG00000125538.12	377.892	1.07159	0.559745	0.000472946	0.0116276
ENSG00000211938.2	50.5917	1.07362	0.832498	0.002053	0.0302845
ENSG00000182541.18	1873.83	1.07514	0.522084	0.000313634	0.00872783
ENSG00000197013.10	132.6	1.07579	0.355943	1.41644e-05	0.000979692
ENSG00000130589.16	1051.56	1.07653	0.444135	0.000105382	0.00417249
ENSG00000104320.14	487.141	1.08072	0.516174	0.000281276	0.00820528
ENSG00000115129.14	26.7236	1.08223	0.3389	7.44681e-06	0.000623774
ENSG00000074416.14	81.5327	1.08348	0.50426	0.000238663	0.00742216
ENSG00000174837.15	284.668	1.08478	0.605685	0.000642504	0.0141853
ENSG00000105974.13	9.51958	1.08545	1.10461	0.00248946	0.0346159
ENSG00000102362.15	8.29624	1.08863	0.932961	0.00235367	0.0332768
ENSG00000171786.6	5.56672	1.08896	0.932953	0.0023508	0.0332644
ENSG00000278677.2	4.64998	1.08928	1.05248	0.00250661	0.0346744
ENSG00000112062.11	1523.24	1.09005	0.42542	6.60557e-05	0.00294333
ENSG00000251158.1	2.11361	1.09607	1.49637	0.00187451	0.0286138
ENSG00000188487.12	5.86097	1.09662	0.976275	0.00239188	0.0336742
ENSG00000185482.8	74.7517	1.09976	0.485468	0.00016394	0.00568133
ENSG00000160883.11	1581.03	1.10251	0.436817	7.299e-05	0.00317669
ENSG00000134243.12	416.898	1.10468	0.472994	0.000131323	0.00484076
ENSG00000118985.16	156.169	1.10667	0.468444	0.000120461	0.00456357
ENSG00000011105.14	24.8045	1.10685	0.659516	0.000825447	0.0168413
ENSG00000085733.16	57.6708	1.10848	0.633832	0.00068809	0.0147634
ENSG00000137757.11	78.7854	1.10908	0.761442	0.00138091	0.0232275
ENSG00000163840.10	1150.59	1.1092	0.399434	3.1212e-05	0.00171707
ENSG00000233154.6	6.79283	1.11031	0.945607	0.00221149	0.0317241
ENSG00000228232.1	28.0343	1.11272	0.550932	0.000328394	0.00906293
ENSG00000198734.12	427.1	1.11317	0.522381	0.000238542	0.00742216
ENSG00000143891.17	167.081	1.11411	0.545985	0.00030887	0.0086822
ENSG00000178175.12	19.2605	1.11447	0.804467	0.00158168	0.0254054
ENSG00000279320.1	38.1496	1.11502	0.642814	0.000706026	0.0150112
ENSG00000120306.11	254.798	1.11521	0.630361	0.000645583	0.0142344
ENSG00000223387.6	2.2345	1.11562	1.43697	0.00183756	0.0282307
ENSG00000232450.1	6.30012	1.11628	0.974667	0.0022338	0.0320165
ENSG00000222041.11	85.755	1.11886	0.35582	8.2783e-06	0.000675656
ENSG00000118162.14	29.9883	1.1204	0.509228	0.000192359	0.00641009
ENSG00000154146.13	757.104	1.12051	0.5552	0.000325647	0.00901695
ENSG00000273972.1	3.9125	1.12216	0.977541	0.00219506	0.0315627
ENSG00000132259.13	5.65977	1.12303	0.932065	0.00207347	0.0304343
ENSG00000211950.2	118.951	1.13068	1.40318	0.00180784	0.0279703
ENSG00000163565.19	2394.03	1.132	0.379426	1.45704e-05	0.00100361
ENSG00000183578.8	2.43886	1.13218	1.20126	0.00206989	0.0304343
ENSG00000172403.11	6.46048	1.13623	0.936952	0.00199071	0.0297874
ENSG00000119862.13	84.3643	1.13667	0.399197	2.33789e-05	0.00140181
ENSG00000158402.21	2.95462	1.13921	1.16441	0.00208624	0.0305316
ENSG00000051180.17	9.09513	1.14409	1.02018	0.00210316	0.0306984
ENSG00000250264.1	141.505	1.15659	0.681844	0.000727965	0.015344
ENSG00000227502.3	3.71942	1.15759	1.16501	0.00198973	0.0297874
ENSG00000185585.20	3.62597	1.15958	1.15917	0.00198583	0.0297874
ENSG00000103723.17	9.51178	1.1603	1.0522	0.00202329	0.0299935
ENSG00000287188.1	3.4758	1.16109	1.32087	0.00177587	0.0276657
ENSG00000267174.5	62.258	1.16208	0.65055	0.000574029	0.0132528
ENSG00000184106.8	18.1715	1.16625	0.686637	0.000713315	0.0151083
ENSG00000154099.18	2.14207	1.16638	1.39801	0.00167837	0.0264931
ENSG00000272666.1	8.68227	1.16724	0.859232	0.00149883	0.0244777
ENSG00000270472.2	7.08834	1.17244	1.13492	0.0019405	0.0293256
ENSG00000267365.1	26.2459	1.17259	0.751999	0.000984643	0.0188007
ENSG00000232216.1	4.93297	1.17295	1.27763	0.0017799	0.0277024
ENSG00000236279.7	3.35055	1.17298	1.01337	0.00190838	0.0289716
ENSG00000111206.13	28.5559	1.17762	0.805878	0.00120739	0.0213878
ENSG00000105402.8	756.863	1.17845	0.340438	2.24406e-06	0.000259765
ENSG00000061918.14	26.6255	1.17955	0.58268	0.000294002	0.00844952
ENSG00000233974.3	18.5166	1.18833	0.909909	0.00156375	0.025209
ENSG00000278869.1	9.22464	1.19142	0.764387	0.000956475	0.0184474
ENSG00000211890.4	891.895	1.19157	0.843305	0.00129503	0.0223236
ENSG00000185614.7	3.38611	1.19242	0.93922	0.0016306	0.0259911
ENSG00000173193.15	2897.02	1.19369	0.461808	5.26834e-05	0.00248776
ENSG00000116133.13	75.5014	1.19692	0.53274	0.000150955	0.00533107
ENSG00000283064.1	22.0387	1.19745	0.795852	0.00106586	0.019918
ENSG00000288349.1	252.541	1.20058	0.797356	0.00105785	0.0198351
ENSG00000148498.16	7.57637	1.20134	0.927273	0.00154402	0.0250119
ENSG00000117226.12	255.244	1.20327	0.54753	0.000173413	0.00593558
ENSG00000129667.13	501.518	1.20542	0.379483	6.5988e-06	0.000569925
ENSG00000236090.2	4.27379	1.20649	0.995268	0.00168114	0.0265117
ENSG00000134571.11	65.5542	1.20998	0.512817	0.000105763	0.00417764
ENSG00000170581.14	1706.1	1.21069	0.417637	1.79494e-05	0.0011642
ENSG00000112299.8	650.306	1.21145	0.862087	0.00126617	0.022008
ENSG00000178033.6	2.34155	1.21173	1.21311	0.00169066	0.0266367
ENSG00000183785.16	36.914	1.21275	0.549638	0.000167228	0.00575936
ENSG00000141574.8	1205.82	1.21306	0.525224	0.000122782	0.00463042
ENSG00000130595.19	17.5612	1.21668	0.710493	0.00064066	0.0141633
ENSG00000124772.12	133.659	1.21696	0.57538	0.000217265	0.00696051
ENSG00000075399.14	265.133	1.2279	0.508649	8.78636e-05	0.00365236
ENSG00000211962.2	37.4744	1.23134	1.07069	0.00164118	0.0260541
ENSG00000152778.10	399.11	1.23279	0.51775	9.68904e-05	0.0039585
ENSG00000132109.10	576.562	1.23654	0.369222	3.3732e-06	0.000344956
ENSG00000135047.16	62.4742	1.24042	0.575063	0.000187915	0.00631522
ENSG00000180061.10	42.6062	1.24201	0.64038	0.000344918	0.00934431
ENSG00000163666.10	2.69389	1.24473	1.3244	0.00146972	0.0242083
ENSG00000178719.17	1072.24	1.24483	0.410295	1.08945e-05	0.000825453
ENSG00000137767.14	576.287	1.2464	0.319485	3.50613e-07	6.95758e-05
ENSG00000162614.19	33.4734	1.25464	0.623852	0.000279873	0.00819894
ENSG00000137460.10	34.112	1.25592	0.544792	0.000119677	0.00455454
ENSG00000162433.15	11.5454	1.25718	0.674113	0.000413255	0.0105815
ENSG00000082014.17	229.213	1.25722	0.419531	1.23932e-05	0.000879072
ENSG00000143595.13	17.2654	1.26097	0.928411	0.00124537	0.0218516
ENSG00000257743.8	157.525	1.26237	0.682004	0.000425982	0.0107913
ENSG00000134057.15	24.6404	1.26238	0.790371	0.000786946	0.0163357
ENSG00000236200.6	2.13926	1.26365	1.54976	0.0012985	0.0223371
ENSG00000137474.22	21.3269	1.26455	0.778528	0.00073832	0.0155392
ENSG00000126262.5	1895.9	1.26458	0.514573	7.46199e-05	0.00321969
ENSG00000100162.15	7.7649	1.26993	0.956502	0.00127741	0.022125
ENSG00000071539.14	9.40781	1.2734	1.13024	0.00147119	0.0242086
ENSG00000005381.8	98.2056	1.27436	0.732132	0.000554145	0.0129668
ENSG00000117984.15	3590.68	1.27758	0.392123	4.75383e-06	0.000440232
ENSG00000259719.6	6.36601	1.27777	0.842273	0.000910472	0.0179957
ENSG00000095303.17	336.207	1.28862	0.458177	2.32872e-05	0.00140135
ENSG00000146859.6	1149.07	1.28976	0.460469	2.42036e-05	0.00143576
ENSG00000183621.15	178.925	1.29289	0.395123	4.52011e-06	0.000423052
ENSG00000250771.2	8.32345	1.29351	1.36407	0.0012928	0.0223082
ENSG00000168899.5	99.1665	1.29359	0.560683	0.000115822	0.00444663
ENSG00000131979.20	276.971	1.30135	0.58324	0.000144053	0.00516369
ENSG00000243466.1	266.366	1.30292	0.946757	0.00111554	0.0203889
ENSG00000234518.2	41.8486	1.30323	0.607947	0.000184961	0.00624586
ENSG00000164045.12	8.98358	1.30383	1.06831	0.00131587	0.0224967
ENSG00000164054.15	2648.15	1.30399	0.43034	1.09452e-05	0.000825544
ENSG00000137869.15	4.67388	1.30532	1.34381	0.00127012	0.0220309
ENSG00000064601.20	983.123	1.30597	0.269661	4.36368e-09	2.20419e-06
ENSG00000259772.6	7.64069	1.30768	1.01545	0.00123388	0.0217645
ENSG00000185880.13	446.197	1.31265	0.340755	4.51665e-07	8.45933e-05
ENSG00000276043.5	27.0343	1.31325	0.638428	0.000233624	0.00729266
ENSG00000105767.3	24.7223	1.31768	0.671862	0.000301256	0.00856935
ENSG00000151693.11	14.0448	1.3187	0.627879	0.000206414	0.00669962
ENSG00000204010.3	87.0876	1.31926	0.701247	0.000370348	0.00981797
ENSG00000144677.15	42.8014	1.32016	0.584606	0.000131553	0.00484076
ENSG00000272669.1	54.2675	1.32399	0.499407	3.93655e-05	0.00201296
ENSG00000118804.9	19.8756	1.33038	0.52966	6.10545e-05	0.00275059
ENSG00000223648.4	18.2349	1.33333	1.5134	0.00113147	0.0204783
ENSG00000211934.3	54.9196	1.33437	1.02403	0.00114442	0.0206231
ENSG00000221963.6	1431.78	1.33724	0.469921	2.07348e-05	0.00130195
ENSG00000024526.17	3.64365	1.34225	1.37652	0.00115451	0.0207377
ENSG00000145685.14	167.665	1.34491	0.44597	1.16003e-05	0.000859282
ENSG00000111181.12	24.0232	1.3494	0.46871	1.856e-05	0.0011945
ENSG00000090889.12	10.8405	1.35748	0.977336	0.000983496	0.0188003
ENSG00000276775.1	22.8766	1.35821	1.22332	0.00116591	0.020787
ENSG00000198959.12	55.81	1.35875	0.8334	0.000638019	0.0141425
ENSG00000171812.13	13.8113	1.35972	0.647987	0.000201256	0.00659085
ENSG00000173110.8	1452.83	1.36478	0.382517	1.52173e-06	0.000196633
ENSG00000055332.19	1586.63	1.36507	0.514879	3.91413e-05	0.00201296
ENSG00000251161.4	2.556	1.36508	1.18572	0.00114818	0.0206575
ENSG00000237927.1	17.7567	1.36665	0.897683	0.000780213	0.0162162
ENSG00000109805.10	18.4727	1.36787	1.01079	0.00100755	0.0191722
ENSG00000211933.2	14.9729	1.36966	1.07203	0.00108007	0.0201158
ENSG00000186583.12	12.2622	1.37428	0.838731	0.000613738	0.013769
ENSG00000130303.14	519.876	1.37587	0.352622	3.98577e-07	7.74037e-05
ENSG00000170091.11	3.92844	1.37643	1.19071	0.00111422	0.0203889
ENSG00000141664.10	662.203	1.37652	0.421613	4.84474e-06	0.00044372
ENSG00000135862.6	24.1489	1.37666	0.575898	8.68794e-05	0.00362956
ENSG00000184557.4	564.282	1.37984	0.697117	0.000271955	0.00805189
ENSG00000155629.15	1321.18	1.3818	0.40279	2.6293e-06	0.000289601
ENSG00000198216.12	67.2511	1.38434	0.735767	0.00034691	0.00937219
ENSG00000118193.12	8.42982	1.38442	1.159	0.0010857	0.0201491
ENSG00000154330.13	15.0676	1.38627	1.16727	0.00108217	0.0201325
ENSG00000162069.16	32.753	1.39058	0.807335	0.000501025	0.0121571
ENSG00000174611.12	4.31778	1.39877	0.977894	0.0008567	0.0172376
ENSG00000273133.1	10.6517	1.40261	0.84861	0.000572868	0.0132474
ENSG00000254415.3	915.27	1.40583	0.432711	5.25794e-06	0.000473754
ENSG00000089685.15	22.3693	1.40685	0.827054	0.00051446	0.0122858
ENSG00000241755.1	100.1	1.40766	1.1647	0.00101994	0.019276
ENSG00000213722.10	159.223	1.41526	0.349428	2.28987e-07	4.95713e-05
ENSG00000282988.2	142.225	1.41527	0.609584	0.000104702	0.00416781
ENSG00000171658.8	6.0586	1.42255	1.32652	0.000975675	0.0186722
ENSG00000235655.3	21.7394	1.42306	3.56393	0.00259612	0.0353841
ENSG00000168916.15	44.5254	1.42506	0.745846	0.000310693	0.00869782
ENSG00000161911.11	94.4863	1.43051	0.719817	0.00025563	0.00776157
ENSG00000198417.7	14.2059	1.43261	0.539674	3.88324e-05	0.00200402
ENSG00000133069.17	186.933	1.43332	0.884176	0.000584514	0.0133836
ENSG00000155363.18	409.97	1.43393	0.519828	2.80589e-05	0.00159086
ENSG00000143344.16	41.2158	1.43632	0.767803	0.000338431	0.00926322
ENSG00000284969.1	3.88373	1.43904	1.31613	0.000940381	0.0182234
ENSG00000111644.8	96.9347	1.43907	0.381682	7.61088e-07	0.000121986
ENSG00000196787.3	15.942	1.43937	0.515751	2.53573e-05	0.00146764
ENSG00000177989.13	255.945	1.44109	0.465262	9.21425e-06	0.00072658
ENSG00000163754.18	507.177	1.44151	0.431571	3.91977e-06	0.000384345
ENSG00000253214.2	11.0651	1.44278	0.882447	0.00056124	0.0131013
ENSG00000127423.11	2.16973	1.44764	1.44678	0.00089973	0.0178169
ENSG00000090339.9	308.953	1.448	0.511842	2.25126e-05	0.00137459
ENSG00000138798.13	19.3426	1.45686	0.784699	0.000342686	0.00933373
ENSG00000105048.17	15.2599	1.46258	0.737483	0.00025167	0.00766927
ENSG00000155659.15	77.7944	1.46649	1.22986	0.000882563	0.0175974
ENSG00000183347.15	19.0609	1.47359	0.90931	0.000551255	0.0129603
ENSG00000030582.18	3339.35	1.4803	0.333368	4.88217e-08	1.54533e-05
ENSG00000178685.14	879.717	1.48112	0.417214	1.91152e-06	0.000229145
ENSG00000167900.12	26.5593	1.48267	0.846729	0.000420571	0.0106867
ENSG00000152229.18	584.154	1.4831	0.637536	0.000101141	0.00405701
ENSG00000132274.16	3423.93	1.48343	0.429614	2.74433e-06	0.000293238
ENSG00000108691.9	3.52887	1.48451	1.75567	0.000833652	0.0169259
ENSG00000223552.1	5.16255	1.48638	1.3939	0.00083278	0.0169259
ENSG00000089169.15	218.976	1.48946	1.06357	0.000741812	0.015593
ENSG00000265531.3	100.058	1.49046	1.22045	0.000827897	0.0168501
ENSG00000188786.10	438.271	1.49348	0.406658	1.22915e-06	0.000169328
ENSG00000198019.13	527.356	1.49499	0.789436	0.000302769	0.00859772
ENSG00000124256.15	618.635	1.49745	0.441173	3.45855e-06	0.000347292
ENSG00000148926.10	268.627	1.49773	0.530965	2.3592e-05	0.00140502
ENSG00000107201.11	772	1.50848	0.422371	1.84469e-06	0.000223827
ENSG00000204397.9	147.767	1.51013	0.476176	7.61734e-06	0.000631708
ENSG00000178896.9	28.0684	1.51776	0.517303	1.66894e-05	0.00111278
ENSG00000138180.16	12.6062	1.52098	0.977449	0.000569967	0.0132139
ENSG00000259112.2	10.6209	1.52868	1.40409	0.000756391	0.0157999
ENSG00000156381.9	63.0234	1.52876	0.983693	0.000564097	0.0131143
ENSG00000108771.13	251.976	1.53013	0.543832	2.44721e-05	0.00144654
ENSG00000211899.10	4411.58	1.53712	0.849969	0.000349276	0.00942085
ENSG00000113368.12	557.862	1.53963	0.394394	5.51007e-07	9.87606e-05
ENSG00000206356.5	10.7645	1.54309	0.878192	0.000385091	0.0100678
ENSG00000120217.14	219.825	1.54652	1.00128	0.000554641	0.0129668
ENSG00000226239.2	5.5286	1.54806	1.16363	0.000691047	0.014806
ENSG00000240671.4	17.1147	1.54843	1.19115	0.000701787	0.0149592
ENSG00000174175.17	61.4556	1.55149	0.452155	3.27204e-06	0.000336677
ENSG00000123689.6	44.3561	1.55525	0.912643	0.000419527	0.0106765
ENSG00000167100.15	15.0736	1.56305	0.731638	0.00016055	0.00561051
ENSG00000137628.18	568.853	1.5654	0.565901	2.86582e-05	0.00161386
ENSG00000042062.13	7.97299	1.56556	1.04803	0.000573004	0.0132474
ENSG00000241351.3	140.147	1.57694	0.989866	0.000489652	0.0119678
ENSG00000239264.9	1446.84	1.57999	0.880164	0.000340828	0.00929831
ENSG00000168394.12	2693.98	1.58	0.328385	1.24315e-08	5.31334e-06
ENSG00000211935.3	20.3595	1.58009	0.999918	0.000496484	0.0120993
ENSG00000197903.8	146.73	1.58556	0.429351	1.35264e-06	0.000181831
ENSG00000169679.15	48.2585	1.58942	0.734395	0.000147546	0.00524232
ENSG00000149564.12	43.1238	1.59206	0.585451	3.31822e-05	0.00179583
ENSG00000148175.13	794.283	1.59296	0.396801	4.03946e-07	7.74037e-05
ENSG00000185909.15	132.144	1.59303	0.536013	1.55797e-05	0.00105923
ENSG00000224650.2	21.848	1.59864	1.04057	0.000510345	0.0122402
ENSG00000133063.16	50.2926	1.6042	0.862815	0.000290886	0.00838888
ENSG00000142945.13	16.3915	1.60457	0.912568	0.000354336	0.00949923
ENSG00000116016.14	36.8384	1.60634	0.56614	2.36011e-05	0.00140502
ENSG00000101188.5	18.5619	1.6077	0.966604	0.000416778	0.0106414
ENSG00000100342.21	418.673	1.61082	0.394808	3.25938e-07	6.62569e-05
ENSG00000175518.8	12.5695	1.61207	0.945062	0.000385342	0.0100678
ENSG00000152766.6	184.232	1.62577	0.959461	0.000384846	0.0100678
ENSG00000285665.1	2.22722	1.63161	1.44929	0.000601503	0.013586
ENSG00000138496.16	1842.31	1.63728	0.413093	5.4733e-07	9.87606e-05
ENSG00000179593.16	50.0862	1.63776	1.47123	0.000594585	0.0135554
ENSG00000158406.5	103.082	1.64199	0.595331	3.01322e-05	0.00167424
ENSG00000211625.2	15.588	1.64476	1.58193	0.000592983	0.0135403
ENSG00000129682.16	9.90926	1.6457	0.968645	0.000370478	0.00981797
ENSG00000277075.2	8.88609	1.65258	0.884631	0.00027	0.00800972
ENSG00000094804.12	24.369	1.6549	0.761623	0.000138808	0.00504095
ENSG00000224373.3	122.729	1.66463	1.33596	0.00054795	0.0129008
ENSG00000250746.1	6.52277	1.67283	1.05448	0.000417511	0.0106414
ENSG00000273272.2	42.6443	1.67463	0.597989	2.7001e-05	0.00153611
ENSG00000204420.10	145.46	1.68011	0.623217	3.61862e-05	0.00191469
ENSG00000088325.16	33.9595	1.68053	0.707757	8.40342e-05	0.00354624
ENSG00000101187.16	6.32114	1.68206	0.949973	0.00031099	0.00869782
ENSG00000224126.2	5.35021	1.68512	1.32528	0.000519782	0.0123422
ENSG00000185885.17	2996.71	1.68732	0.494628	4.23972e-06	0.000410883
ENSG00000162407.9	7.39127	1.69335	0.894199	0.000244551	0.00753498
ENSG00000119922.11	3434.49	1.69549	0.581549	1.9609e-05	0.00125716
ENSG00000237781.3	31.0479	1.69665	0.549527	1.18271e-05	0.000860898
ENSG00000102057.10	46.0824	1.70096	0.431959	6.94836e-07	0.000115822
ENSG00000002549.13	721.487	1.70694	0.52508	7.23988e-06	0.000615722
ENSG00000165682.14	13.1818	1.70774	0.763227	0.000115392	0.00444219
ENSG00000187554.14	370.374	1.71314	0.548719	1.07957e-05	0.000821704
ENSG00000177575.13	709.281	1.72654	0.819538	0.000152624	0.00537864
ENSG00000178445.10	19.9535	1.72978	0.943578	0.000260723	0.00788373
ENSG00000068079.8	322.37	1.74608	0.473811	1.85303e-06	0.000223827
ENSG00000287200.1	6.05337	1.74676	0.978244	0.000275684	0.00811903
ENSG00000180535.4	43.5604	1.75356	1.23567	0.000416972	0.0106414
ENSG00000124635.9	20.6873	1.76146	0.63469	2.95527e-05	0.0016515
ENSG00000211599.2	6.40339	1.76782	1.5296	0.000453918	0.011226
ENSG00000029153.14	9.39307	1.77179	0.907003	0.000198414	0.00653628
ENSG00000138119.17	124.683	1.77557	0.439743	5.62751e-07	9.88726e-05
ENSG00000260943.1	33.7829	1.77911	0.592476	1.59147e-05	0.00107402
ENSG00000153208.17	22.832	1.78048	0.566215	1.06133e-05	0.000815265
ENSG00000140479.18	32.485	1.79001	0.518677	4.2317e-06	0.000410883
ENSG00000237649.8	21.9916	1.79702	0.716765	5.83056e-05	0.00267005
ENSG00000156587.16	1028.7	1.79907	0.407927	1.42553e-07	3.49971e-05
ENSG00000139567.13	9.79944	1.80295	0.931613	0.000197172	0.00652113
ENSG00000145386.11	26.0942	1.80532	0.66823	3.58955e-05	0.00191164
ENSG00000228863.8	24.4165	1.80872	1.06219	0.000281566	0.00820528
ENSG00000211947.2	77.3853	1.81402	1.16131	0.000327858	0.00906293
ENSG00000118113.12	296.882	1.81553	1.11413	0.000304415	0.00861511
ENSG00000185955.5	7.98674	1.8165	0.983716	0.000224974	0.00706232
ENSG00000198848.13	199.446	1.82196	0.551869	6.89623e-06	0.000589504
ENSG00000177409.12	1666.11	1.82233	0.422443	2.2015e-07	4.82854e-05
ENSG00000007968.7	130.875	1.83106	0.331407	9.68773e-10	6.04644e-07
ENSG00000282651.2	64.6867	1.83201	2.43798	0.000601098	0.013586
ENSG00000165480.16	6.52668	1.83643	1.09564	0.000277271	0.00815137
ENSG00000165185.15	83.404	1.84161	0.442256	4.03991e-07	7.74037e-05
ENSG00000169385.3	255.015	1.85013	0.457666	6.38547e-07	0.000108612
ENSG00000203811.1	4.03698	1.8504	1.37414	0.000355939	0.00952352
ENSG00000211645.2	3.33724	1.8534	1.50962	0.000375158	0.00991048
ENSG00000140464.20	716.265	1.85845	0.403766	7.55998e-08	2.13589e-05
ENSG00000113140.11	406.155	1.85873	0.478628	1.1284e-06	0.000160763
ENSG00000169504.15	208.883	1.8597	0.606726	1.38397e-05	0.000965245
ENSG00000250138.4	1398.6	1.86203	0.648722	2.32699e-05	0.00140135
ENSG00000243307.2	18.0344	1.86676	0.770624	6.86861e-05	0.00301297
ENSG00000169432.18	15.6349	1.87056	0.726499	4.8298e-05	0.00232682
ENSG00000215196.5	24.6497	1.87222	0.765797	6.51032e-05	0.0029094
ENSG00000133216.17	40.1584	1.87556	0.858164	0.000112708	0.00436913
ENSG00000143476.18	19.5449	1.87625	0.918334	0.000147813	0.00524232
ENSG00000146670.10	18.3022	1.87934	0.662371	2.53364e-05	0.00146764
ENSG00000072422.17	18.4091	1.88025	0.601274	1.17638e-05	0.000860047
ENSG00000130487.9	55.0711	1.88313	0.579219	8.32429e-06	0.000675656
ENSG00000158089.15	52.0841	1.88325	0.82263	9.05222e-05	0.00371654
ENSG00000272196.2	294.811	1.88655	0.489121	1.28501e-06	0.000174145
ENSG00000211945.2	97.6904	1.88695	1.00509	0.000192552	0.00641009
ENSG00000138646.9	668.918	1.8995	0.59509	9.9108e-06	0.000764829
ENSG00000213492.2	5.48345	1.90018	0.853122	0.000101162	0.00405701
ENSG00000079385.23	559.917	1.90084	0.508291	1.92455e-06	0.000229145
ENSG00000108839.12	39.7557	1.90429	0.717727	3.96231e-05	0.00201365
ENSG00000204791.10	6.39579	1.9067	1.4069	0.000317206	0.00881252
ENSG00000137965.11	922.521	1.90961	0.893679	0.0001194	0.00455442
ENSG00000156970.13	14.027	1.91189	1.01614	0.000184061	0.00623599
ENSG00000157601.15	3243.16	1.91561	0.5895	8.50167e-06	0.0006814
ENSG00000099860.9	320.976	1.91987	0.347287	1.25343e-09	7.46194e-07
ENSG00000272636.4	8.32892	1.92268	0.972862	0.000155915	0.00548303
ENSG00000166091.21	34.0358	1.92287	0.616193	1.21426e-05	0.000864982
ENSG00000211951.2	14.2868	1.92482	1.40795	0.000304222	0.00861511
ENSG00000082781.12	62.4243	1.9347	0.580728	6.81178e-06	0.000585287
ENSG00000274290.3	22.3393	1.93729	0.689502	2.69515e-05	0.00153611
ENSG00000154277.13	4.79157	1.94501	1.67955	0.000333424	0.00915624
ENSG00000117399.14	26.4684	1.95121	0.78697	5.72862e-05	0.00263408
ENSG00000145555.15	18.1948	1.95838	0.67854	2.22552e-05	0.0013689
ENSG00000211955.2	250.344	1.96226	1.07866	0.000185101	0.00624586
ENSG00000253818.1	10.9211	1.96786	2.23678	0.000428094	0.0107956
ENSG00000231475.3	11.4377	1.96847	1.33741	0.000260742	0.00788373
ENSG00000130222.11	4.43503	1.97155	1.14847	0.000206587	0.00669962
ENSG00000244437.1	167.067	1.9811	0.72078	3.07615e-05	0.00169789
ENSG00000211666.2	285.838	1.98377	0.87589	8.61437e-05	0.00360786
ENSG00000138772.13	602.468	1.98857	0.616545	9.30602e-06	0.000728273
ENSG00000275832.5	5.76335	1.99394	1.01497	0.000142797	0.00512993
ENSG00000145365.11	158.5	2.00523	0.615062	8.50269e-06	0.0006814
ENSG00000121236.21	27.3526	2.01279	0.923599	9.74508e-05	0.00397165
ENSG00000188290.11	8.98351	2.01456	0.949814	0.000107605	0.00421425
ENSG00000185745.10	1535.57	2.03237	0.829973	5.71034e-05	0.00263408
ENSG00000140534.14	5.23629	2.03624	1.34611	0.000222285	0.00705809
ENSG00000223350.2	9.02911	2.04095	1.49587	0.00024674	0.00758839
ENSG00000173210.20	54.1646	2.04219	0.653265	1.20915e-05	0.000864982
ENSG00000095739.11	4.11997	2.04303	1.36901	0.000223146	0.00705809
ENSG00000222037.5	9.56791	2.04341	1.60779	0.000263164	0.007908
ENSG00000211974.3	21.5354	2.04564	1.92397	0.000313603	0.00872783
ENSG00000123485.12	16.5801	2.04858	0.904347	7.98374e-05	0.00339492
ENSG00000185245.8	19.7563	2.04974	0.570918	3.4282e-06	0.000346331
ENSG00000239951.1	399.503	2.06135	0.847538	5.73623e-05	0.00263408
ENSG00000099377.14	12.3009	2.06646	0.656371	1.13995e-05	0.000848292
ENSG00000108679.13	222.339	2.06844	0.472937	2.67329e-07	5.64064e-05
ENSG00000248099.4	19.6503	2.0777	0.658436	1.11756e-05	0.000837702
ENSG00000225492.6	42.2283	2.08138	0.776651	3.38358e-05	0.00181352
ENSG00000185507.21	1036.82	2.08143	0.458067	1.42768e-07	3.49971e-05
ENSG00000240382.3	43.5887	2.08396	1.17367	0.000157462	0.00551415
ENSG00000211592.8	8028.61	2.08456	0.824953	4.64202e-05	0.00225591
ENSG00000184678.10	496.888	2.08728	0.348211	1.45648e-10	1.2139e-07
ENSG00000112053.14	174.895	2.09368	0.567032	2.5876e-06	0.000287552
ENSG00000187800.13	27.6695	2.10517	0.715426	1.85387e-05	0.0011945
ENSG00000125148.7	316.919	2.10675	0.590879	3.74734e-06	0.000369612
ENSG00000163568.15	118.94	2.11359	0.527339	9.83595e-07	0.000144153
ENSG00000277443.3	1038.29	2.11674	0.420723	1.97216e-08	7.47136e-06
ENSG00000115267.9	552.22	2.1208	0.445015	6.16686e-08	1.83563e-05
ENSG00000132465.12	1332.14	2.12199	0.786089	3.14358e-05	0.0017237
ENSG00000259207.9	267.797	2.1252	0.474113	1.88784e-07	4.3706e-05
ENSG00000180712.4	5.49374	2.12805	1.16503	0.000137085	0.00500015
ENSG00000211679.2	1703.02	2.14159	0.923389	6.43943e-05	0.00288545
ENSG00000136689.19	1075.41	2.14218	0.495655	3.44633e-07	6.92131e-05
ENSG00000126709.16	1304.88	2.14821	0.535687	9.94518e-07	0.000144153
ENSG00000019169.11	86.6914	2.14923	0.521208	6.86285e-07	0.000115552
ENSG00000111335.14	2409.04	2.15107	0.542655	1.15393e-06	0.000161638
ENSG00000188313.13	758.159	2.15611	0.439935	3.62312e-08	1.2582e-05
ENSG00000122952.17	21.3895	2.15695	0.692483	1.20525e-05	0.000864982
ENSG00000148773.14	106.726	2.15698	0.524524	7.1537e-07	0.000116907
ENSG00000176890.16	42.7514	2.164	0.578279	2.27686e-06	0.000261745
ENSG00000183019.7	384.509	2.17013	0.557764	1.45902e-06	0.000190003
ENSG00000185339.9	139.073	2.17128	0.576024	2.10341e-06	0.000245187
ENSG00000211967.3	26.6947	2.17306	1.13557	0.00011376	0.00438952
ENSG00000135424.18	25.3835	2.18598	0.700368	1.17018e-05	0.000859282
ENSG00000171241.9	26.362	2.19088	0.761791	2.03608e-05	0.00129078
ENSG00000088826.18	106.3	2.20286	0.497601	2.44435e-07	5.22369e-05
ENSG00000173372.17	69.8797	2.23283	0.945733	5.28577e-05	0.00248894
ENSG00000107796.13	45.3444	2.23427	0.492738	1.66105e-07	3.95543e-05
ENSG00000173801.17	194	2.23478	0.550118	8.61268e-07	0.000134964
ENSG00000132530.17	2222.12	2.23599	0.462662	5.08729e-08	1.57037e-05
ENSG00000273855.1	7.30745	2.23809	0.790153	2.14231e-05	0.00133746
ENSG00000136514.3	103.262	2.24306	0.474022	7.71049e-08	2.1421e-05
ENSG00000117228.11	2086.99	2.24405	0.50092	2.04286e-07	4.66472e-05
ENSG00000156414.19	51.969	2.26233	0.46072	3.70389e-08	1.26e-05
ENSG00000277224.2	29.9777	2.26335	0.776149	1.75243e-05	0.0011546
ENSG00000116663.11	164.898	2.26784	0.362035	3.41127e-11	3.55391e-08
ENSG00000150337.14	567.89	2.27334	0.715647	9.71746e-06	0.000756917
ENSG00000211956.2	85.6911	2.27738	1.08365	7.39189e-05	0.0032004
ENSG00000211976.2	5.30817	2.28142	1.28042	0.000110139	0.00429956
ENSG00000121797.10	57.8828	2.29483	0.473671	4.91348e-08	1.54533e-05
ENSG00000136231.14	21.9606	2.29498	0.568685	9.35501e-07	0.000141203
ENSG00000211959.2	47.5213	2.30307	1.14627	8.03287e-05	0.00340712
ENSG00000086548.9	48.0814	2.30759	0.643368	3.42074e-06	0.000346331
ENSG00000132170.23	7.09405	2.31219	0.79878	1.74405e-05	0.00115363
ENSG00000284194.3	287.492	2.31251	0.331532	3.39459e-13	9.43072e-10
ENSG00000161643.13	36.4784	2.31603	0.543697	4.47935e-07	8.45933e-05
ENSG00000211651.3	177.87	2.31923	0.982884	4.66011e-05	0.00225812
ENSG00000005961.19	278.65	2.33484	0.553354	5.11105e-07	9.46624e-05
ENSG00000089127.15	1896.7	2.34514	0.462069	1.80666e-08	7.17031e-06
ENSG00000140682.19	8.55306	2.34529	1.08725	6.09689e-05	0.00275059
ENSG00000161640.15	16.6785	2.35735	1.08637	5.86564e-05	0.00267875
ENSG00000171860.5	502.422	2.36462	0.409965	5.74835e-10	3.99247e-07
ENSG00000211644.3	341.091	2.36531	1.01765	4.58647e-05	0.00224199
ENSG00000177294.7	11.397	2.36882	1.01807	4.54277e-05	0.00223616
ENSG00000101412.13	31.5388	2.37254	0.500476	7.4523e-08	2.13589e-05
ENSG00000119917.15	4098.48	2.37383	0.524758	1.72551e-07	4.05105e-05
ENSG00000184661.14	7.08168	2.37512	1.14057	6.439e-05	0.00288545
ENSG00000253755.1	266.312	2.37881	1.07675	5.34422e-05	0.00249848
ENSG00000242371.1	259.838	2.40805	0.95229	3.06507e-05	0.0016974
ENSG00000211946.3	17.7521	2.40841	1.25674	7.56036e-05	0.00323998
ENSG00000075218.19	11.2318	2.42364	0.770781	9.03602e-06	0.000717245
ENSG00000211598.2	326.819	2.42785	0.986682	3.33186e-05	0.00179737
ENSG00000211662.2	157.44	2.43088	1.235	6.81611e-05	0.00300576
ENSG00000143333.7	6.75718	2.43319	1.09265	4.75571e-05	0.00229777
ENSG00000111331.14	3738.07	2.43628	0.678469	3.07478e-06	0.000320334
ENSG00000166278.15	58.7434	2.44084	0.662521	2.39374e-06	0.000273296
ENSG00000198753.12	5.29685	2.4476	1.20295	6.07523e-05	0.00275059
ENSG00000135114.13	921.569	2.45446	0.507336	4.77701e-08	1.54533e-05
ENSG00000131747.15	36.3243	2.45948	0.553455	2.19805e-07	4.82854e-05
ENSG00000184979.10	152.922	2.46096	1.00866	3.26801e-05	0.00177441
ENSG00000120885.22	617.451	2.48104	0.389341	1.50422e-11	1.96359e-08
ENSG00000211611.2	16.4094	2.48539	2.05174	0.000161907	0.00564607
ENSG00000183010.17	9.30128	2.49195	1.30311	6.62157e-05	0.00294333
ENSG00000211949.3	102.995	2.49483	0.65562	1.62739e-06	0.000203132
ENSG00000251230.6	41.0693	2.49782	0.625506	9.40281e-07	0.000141203
ENSG00000211895.5	6623.41	2.50027	0.858404	1.31849e-05	0.000927339
ENSG00000254030.1	11.2404	2.50516	1.1542	4.57218e-05	0.00224158
ENSG00000211668.2	75.1596	2.50545	0.691941	2.64079e-06	0.000289601
ENSG00000137959.17	2155.89	2.51141	0.889731	1.54178e-05	0.00105327
ENSG00000129173.13	7.70182	2.51858	1.15509	4.40724e-05	0.00219296
ENSG00000172889.16	10.2647	2.52976	0.74259	4.3552e-06	0.000417223
ENSG00000211964.3	36.0071	2.53196	0.746363	4.4912e-06	0.00042296
ENSG00000273802.2	31.0002	2.54642	0.625845	7.06702e-07	0.000116634
ENSG00000134326.12	506.569	2.55047	0.653134	1.14843e-06	0.000161638
ENSG00000126787.13	18.6034	2.56873	0.839771	8.86742e-06	0.00070723
ENSG00000187608.10	827.148	2.57716	0.793351	5.84595e-06	0.000516833
ENSG00000170476.16	270.227	2.59583	0.730093	2.76344e-06	0.000293399
ENSG00000158373.8	101.712	2.59968	0.462764	9.79387e-10	6.04644e-07
ENSG00000101335.10	208.258	2.60179	0.564311	1.00303e-07	2.61243e-05
ENSG00000105711.13	58.7316	2.63654	0.463972	6.44213e-10	4.29535e-07
ENSG00000171848.16	133.065	2.65156	0.572983	8.65596e-08	2.36535e-05
ENSG00000134321.13	1967.58	2.6576	0.804343	4.54294e-06	0.000423052
ENSG00000211669.3	62.2017	2.66291	1.11109	2.49585e-05	0.00146491
ENSG00000151364.17	6.62601	2.67433	1.58862	6.84167e-05	0.00300907
ENSG00000123610.5	557.014	2.6775	0.65697	5.69426e-07	9.88726e-05
ENSG00000211677.2	3971.31	2.69512	0.747768	2.08025e-06	0.000244195
ENSG00000139572.4	93.3709	2.69832	0.796477	3.49866e-06	0.000349217
ENSG00000233030.2	59.2149	2.6994	0.543346	1.91472e-08	7.42245e-06
ENSG00000079215.15	37.8643	2.70134	0.85763	5.89107e-06	0.000516833
ENSG00000254709.8	1087.24	2.70957	0.771856	2.56087e-06	0.000286491
ENSG00000183160.9	14.8599	2.71464	0.965351	1.12069e-05	0.000837702
ENSG00000160932.11	2787.46	2.72589	0.537322	1.12488e-08	4.93439e-06
ENSG00000240864.3	43.9923	2.7327	1.31815	3.64035e-05	0.00191469
ENSG00000129538.14	41.6648	2.74657	1.12948	2.04854e-05	0.00129345
ENSG00000143603.19	8.5731	2.75243	1.5642	5.56622e-05	0.00258266
ENSG00000133106.15	832.018	2.77959	0.425325	2.76565e-12	5.76257e-09
ENSG00000257017.9	305.137	2.78426	0.515769	2.01264e-09	1.11829e-06
ENSG00000106366.9	8.96909	2.78796	0.942046	7.41256e-06	0.000623774
ENSG00000270550.1	358.218	2.79276	1.23969	2.52568e-05	0.00146764
ENSG00000115414.21	23.4696	2.82882	1.08335	1.31413e-05	0.000927339
ENSG00000211966.2	61.6167	2.83088	0.746643	9.69101e-07	0.000144153
ENSG00000078098.14	3.56698	2.83362	1.64746	5.351e-05	0.00249848
ENSG00000211652.2	17.9968	2.83814	0.839612	2.72841e-06	0.000293238
ENSG00000233975.2	52.5649	2.83884	0.614444	5.90451e-08	1.78949e-05
ENSG00000167513.9	14.376	2.84132	0.587011	2.36209e-08	8.7497e-06
ENSG00000142089.17	5908.95	2.86448	0.482275	8.25196e-11	7.64178e-08
ENSG00000211675.2	511.035	2.86836	0.675373	2.16773e-07	4.82854e-05
ENSG00000010030.14	132.653	2.88307	0.795936	1.3641e-06	0.000181906
ENSG00000110492.16	10.4258	2.89445	0.76565	8.66346e-07	0.000134964
ENSG00000211648.2	85.3599	2.90421	0.885687	3.00837e-06	0.000317383
ENSG00000211965.4	17.5105	2.91335	1.04887	8.34994e-06	0.000675656
ENSG00000101057.16	123.413	2.93844	0.599576	1.35427e-08	5.50593e-06
ENSG00000154839.10	11.3654	2.99048	0.920058	2.67949e-06	0.000291275
ENSG00000088827.13	938.546	3.00435	0.952402	3.23263e-06	0.000334688
ENSG00000211637.2	40.0568	3.02077	0.880898	1.63296e-06	0.000203132
ENSG00000244575.3	37.8141	3.04942	0.760059	2.88785e-07	6.0172e-05
ENSG00000134809.9	105.245	3.05344	0.496261	1.13543e-11	1.72059e-08
ENSG00000217275.2	14.4356	3.07036	0.711993	9.60267e-08	2.56425e-05
ENSG00000276566.1	12.6905	3.09069	3.12459	0.000187282	0.00630666
ENSG00000127564.17	13.0213	3.09899	0.743849	1.48244e-07	3.58128e-05
ENSG00000274641.2	8.20219	3.12941	0.993855	2.52493e-06	0.000285676
ENSG00000172426.16	7.59799	3.1493	0.93556	1.42354e-06	0.000188326
ENSG00000255221.4	17.0665	3.15804	0.887138	8.32994e-07	0.00013224
ENSG00000211897.9	848.668	3.16238	1.04229	3.07175e-06	0.000320334
ENSG00000196141.14	167.089	3.19506	0.568702	1.35084e-10	1.18511e-07
ENSG00000185897.7	20.0015	3.2188	0.715148	2.74307e-08	9.94005e-06
ENSG00000225964.6	57.5779	3.22251	0.578753	1.56829e-10	1.24485e-07
ENSG00000239975.2	172.381	3.23814	0.967721	1.22271e-06	0.000169328
ENSG00000211973.2	33.4591	3.30502	1.26004	5.87997e-06	0.000516833
ENSG00000168062.10	221.996	3.32602	0.565669	1.61463e-11	1.96359e-08
ENSG00000243290.3	51.2565	3.39824	1.52868	1.1936e-05	0.000864224
ENSG00000242534.2	113.945	3.42133	0.657366	4.27756e-10	3.24103e-07
ENSG00000173369.17	62.5976	3.49309	0.734857	2.95711e-09	1.59007e-06
ENSG00000211663.2	275.982	3.54584	1.04381	5.29692e-07	9.70267e-05
ENSG00000274576.2	67.4864	3.55568	2.4491	5.32691e-05	0.00249848
ENSG00000249173.6	40.6947	3.6603	1.81236	1.47405e-05	0.00101115
ENSG00000211640.4	81.1493	3.66362	1.04745	2.96458e-07	6.10081e-05
ENSG00000108387.15	55.8015	3.67891	0.68375	4.94298e-11	4.84674e-08
ENSG00000087116.16	62.9701	3.68724	1.48859	5.13075e-06	0.000467347
ENSG00000211653.2	184.123	3.73306	0.757603	4.603e-10	3.33598e-07
ENSG00000133101.10	21.1177	3.73907	1.95771	1.79431e-05	0.0011642
ENSG00000149131.17	852.676	3.79806	0.693116	1.64919e-11	1.96359e-08
ENSG00000211685.3	60.2743	3.81287	1.53207	4.4651e-06	0.00042289
ENSG00000163958.14	20.9206	3.88751	1.0782	1.27526e-07	3.27036e-05
ENSG00000205837.7	7.27964	3.93064	1.38777	1.60633e-06	0.000202848
ENSG00000211673.2	196.615	4.10841	1.00024	9.5906e-09	4.44072e-06
ENSG00000211896.7	5504.87	4.15898	1.08764	3.27789e-08	1.16254e-05
ENSG00000108950.12	42.9474	4.33859	0.591723	7.3822e-18	6.1527e-14
ENSG00000112984.12	6.80999	4.47756	1.30475	1.34943e-07	3.40812e-05
ENSG00000204936.10	776.88	4.54932	1.09015	4.34496e-09	2.20419e-06
ENSG00000105707.15	6.38502	4.67893	1.29999	6.43361e-08	1.88143e-05
ENSG00000211658.2	21.775	5.0599	2.18685	5.41269e-06	0.000482482
ENSG00000115155.19	179.027	5.28733	1.39749	4.04859e-08	1.34972e-05
ENSG00000188056.12	22.0948	5.47181	2.84094	1.56321e-05	0.00105923
ENSG00000211937.3	48.0098	5.65283	1.36275	1.31651e-08	5.48624e-06
ENSG00000165949.12	1239.48	5.92158	1.07365	2.91023e-11	3.23404e-08
ENSG00000115884.11	16.833	6.12483	1.34522	5.17968e-09	2.53941e-06
ENSG00000211659.2	240.918	6.29198	0.999762	1.17595e-12	2.80027e-09
ENSG00000159189.12	34.8769	6.38958	0.941291	8.08758e-14	2.69624e-10
ENSG00000170439.7	21.1668	6.67317	1.08349	7.64656e-12	1.41623e-08
ENSG00000211942.3	15.388	7.28592	1.14332	9.66287e-12	1.6107e-08
ENSG00000206047.2	35.6258	16.5347	4.37279	2.691e-06	0.000291275
ENSG00000204710.2	3.23955	18.9066	3.198	1.39195e-09	8.00085e-07
ENSG00000125954.12	3.34264	20.0842	2.72048	5.96975e-14	2.48774e-10
ENSG00000276612.3	8.56837	28.1598	3.69175	3.46123e-15	1.92317e-11

## Sheet: resSig_s_LFC_adjust
resSig_s_LFC_adjust
	baseMean	log2FoldChange	lfcSE	pvalue	padj
ENSG00000235655.3	21.7394	-19.4663	3.52628	1.11113e-08	1.40334e-06
ENSG00000261611.6	1.64134	-18.9437	3.51113	2.12589e-08	2.44244e-06
ENSG00000272760.1	1.49096	-17.3512	3.70269	2.89574e-07	1.93136e-05
ENSG00000219928.2	8.3075	-3.72724	1.52254	1.82734e-05	0.000553423
ENSG00000179639.10	29.3456	-3.41217	0.571842	1.57327e-10	3.94603e-08
ENSG00000250696.5	8.75115	-3.31481	1.15705	1.47819e-05	0.000466732
ENSG00000229961.3	6.45771	-3.13927	0.777452	8.53125e-07	4.7775e-05
ENSG00000214784.4	2.61363	-3.11644	1.21371	3.12072e-05	0.000856297
ENSG00000161905.13	19.52	-3.02643	0.964303	1.02933e-05	0.000345203
ENSG00000227081.5	5.27133	-2.94597	0.943252	1.10171e-05	0.000364669
ENSG00000180211.5	8.40768	-2.87764	0.731364	1.1285e-06	5.96331e-05
ENSG00000232869.2	18.2501	-2.75559	0.557209	1.95425e-08	2.27459e-06
ENSG00000183134.5	17.1409	-2.62057	0.796838	7.24227e-06	0.000263743
ENSG00000234782.3	7.1762	-2.60243	0.693837	1.74601e-06	8.26908e-05
ENSG00000005187.12	12.792	-2.58793	0.575034	1.05466e-07	8.57597e-06
ENSG00000244021.4	6.90501	-2.43495	1.48345	0.000277541	0.0047661
ENSG00000133134.12	6.18022	-2.42111	0.704331	4.25463e-06	0.000168854
ENSG00000163687.14	2.66319	-2.37017	1.29822	0.000231507	0.00415307
ENSG00000197992.7	6.28361	-2.33063	0.930351	5.67276e-05	0.00137256
ENSG00000244538.1	6.6046	-2.32637	0.933835	5.87606e-05	0.00140838
ENSG00000163751.4	12.7238	-2.28243	0.846884	3.52152e-05	0.000937387
ENSG00000111796.4	58.8777	-2.21036	0.494347	6.59141e-08	5.87121e-06
ENSG00000244363.3	39.7525	-2.19972	0.551904	5.0144e-07	3.00661e-05
ENSG00000134489.7	12.9502	-2.19059	0.954286	9.90089e-05	0.00213198
ENSG00000233392.5	6.93689	-2.17679	1.13809	0.000235618	0.00421697
ENSG00000154027.19	11.3186	-2.171	0.547651	5.29981e-07	3.14597e-05
ENSG00000130433.8	2.74196	-2.16355	1.41473	0.000458121	0.00693136
ENSG00000155367.15	1.71542	-2.15985	1.17073	0.00027375	0.00472378
ENSG00000219747.1	7.24405	-2.14009	0.743329	2.10471e-05	0.0006175
ENSG00000226660.2	8.87674	-2.10332	0.785331	3.7332e-05	0.000976223
ENSG00000184613.11	73.0317	-2.09226	0.592252	2.5159e-06	0.000110081
ENSG00000133985.3	57.9518	-2.08579	0.362531	6.70673e-11	1.99056e-08
ENSG00000177954.14	649.185	-2.06062	0.41151	3.99656e-09	6.13437e-07
ENSG00000170486.11	13.0394	-2.04466	0.788367	4.7635e-05	0.00120495
ENSG00000236830.7	4.17797	-1.96881	0.813019	7.77659e-05	0.00175743
ENSG00000233355.7	80.1599	-1.94507	0.619791	9.2972e-06	0.000319623
ENSG00000242088.1	18.8855	-1.93464	0.849858	0.000115863	0.00241165
ENSG00000226360.5	29.7201	-1.9235	0.404371	1.25305e-08	1.57143e-06
ENSG00000149970.16	7.61998	-1.9201	0.940083	0.000210617	0.00385079
ENSG00000229503.1	4.0382	-1.90902	1.05143	0.000360017	0.00582305
ENSG00000276070.5	15.355	-1.89512	0.84895	0.000132614	0.00266611
ENSG00000182557.8	7.42684	-1.87102	0.738597	5.93628e-05	0.00141707
ENSG00000103355.13	7.60406	-1.85459	1.44406	0.000940858	0.0117248
ENSG00000042980.13	66.3566	-1.82372	0.387156	1.56001e-08	1.85204e-06
ENSG00000198918.8	190.893	-1.81869	0.53587	3.95082e-06	0.000159901
ENSG00000105366.15	7.17966	-1.79861	1.45276	0.00107056	0.0128727
ENSG00000275395.6	30.1416	-1.79359	0.654993	3.38259e-05	0.000911303
ENSG00000236682.2	5.10441	-1.78488	0.835408	0.000182104	0.00342079
ENSG00000268222.1	20.811	-1.78341	0.428737	1.99153e-07	1.44167e-05
ENSG00000156239.12	19.6381	-1.77922	0.495879	1.97838e-06	9.1272e-05
ENSG00000153823.19	29.0973	-1.76461	0.702843	6.68487e-05	0.00155207
ENSG00000116983.13	14.0522	-1.75191	0.773336	0.00013278	0.00266611
ENSG00000186854.11	116.504	-1.73372	0.503455	3.4377e-06	0.000143034
ENSG00000156738.18	317.809	-1.73014	0.605124	2.4257e-05	0.000686755
ENSG00000278864.1	15.5572	-1.72455	0.520428	5.47245e-06	0.00020868
ENSG00000234648.1	17.8844	-1.72318	1.34375	0.00117004	0.0137532
ENSG00000225591.2	5.66132	-1.7229	1.05785	0.000645727	0.00893482
ENSG00000131016.17	8.64431	-1.71768	0.928252	0.000392246	0.00619247
ENSG00000236439.4	26.8593	-1.71466	0.534577	7.92866e-06	0.000282953
ENSG00000250616.2	21.8336	-1.71242	0.680375	6.80464e-05	0.00157373
ENSG00000109475.17	133.438	-1.70921	0.574686	1.71324e-05	0.000525144
ENSG00000198780.12	18.6986	-1.69208	0.56118	1.52093e-05	0.000477684
ENSG00000124243.18	31.5924	-1.68966	0.499553	4.41328e-06	0.000173875
ENSG00000235174.1	49.12	-1.67369	0.750986	0.000155858	0.00302674
ENSG00000240137.6	6.45357	-1.66424	0.761994	0.000176997	0.00334603
ENSG00000145425.10	645.495	-1.663	0.55314	1.60184e-05	0.000499571
ENSG00000187862.13	7.40178	-1.65089	0.871046	0.000374899	0.00600683
ENSG00000257242.8	4.56414	-1.64183	0.885594	0.000418492	0.00649172
ENSG00000171817.17	14.5529	-1.64173	0.62378	5.16622e-05	0.00128134
ENSG00000180479.14	8.77321	-1.63678	0.613297	4.65389e-05	0.00118058
ENSG00000286831.1	2.28788	-1.63337	1.31611	0.00141817	0.015657
ENSG00000241549.8	17.4332	-1.63113	0.391478	2.21731e-07	1.56071e-05
ENSG00000214389.2	21.1254	-1.63072	0.945885	0.000576086	0.00821669
ENSG00000183691.6	7.01138	-1.6215	1.08202	0.000950273	0.0117844
ENSG00000182809.11	14.6007	-1.61571	0.602208	4.55442e-05	0.0011603
ENSG00000228665.2	8.91162	-1.60899	0.757068	0.000217877	0.0039551
ENSG00000232573.1	177.791	-1.60552	0.353684	4.39761e-08	4.30967e-06
ENSG00000111962.8	14.8797	-1.60546	0.795145	0.000287805	0.00491394
ENSG00000198106.8	30.8155	-1.60387	0.599544	4.71838e-05	0.00119523
ENSG00000108448.22	4.72914	-1.60243	0.830232	0.000361384	0.00583986
ENSG00000250182.3	240.163	-1.59876	0.276497	6.47726e-11	1.95503e-08
ENSG00000158481.13	15.1819	-1.59707	0.613539	5.87617e-05	0.00140838
ENSG00000242571.1	3.89661	-1.58461	1.17806	0.00132441	0.0149178
ENSG00000231682.1	1.62645	-1.58033	1.33121	0.0016393	0.0175004
ENSG00000163682.17	445.408	-1.57069	0.520141	1.68893e-05	0.000519456
ENSG00000213303.3	2.15288	-1.56866	1.21397	0.00147349	0.0161477
ENSG00000231940.1	2.71162	-1.56443	1.09785	0.00118147	0.0138237
ENSG00000080573.7	10.0576	-1.55991	1.15227	0.00135277	0.015113
ENSG00000169508.7	107.919	-1.55824	0.437206	2.65239e-06	0.000115204
ENSG00000259673.6	11.5546	-1.55011	0.595834	6.22311e-05	0.00146395
ENSG00000175414.7	46.9478	-1.54571	0.507689	1.6088e-05	0.000500864
ENSG00000100784.12	137.667	-1.54362	0.251446	8.67832e-12	3.76935e-09
ENSG00000231767.4	12.5577	-1.53632	0.803019	0.000405929	0.00636897
ENSG00000251595.7	4.69946	-1.53285	1.05373	0.00116341	0.0137143
ENSG00000171858.18	113.463	-1.52431	0.332268	4.09153e-08	4.09337e-06
ENSG00000140287.11	23.7873	-1.51683	0.683331	0.000188282	0.00350724
ENSG00000228956.8	19.6562	-1.51574	0.628832	0.000112022	0.00235246
ENSG00000242852.7	4.43831	-1.51365	1.29533	0.00188099	0.0192843
ENSG00000168646.13	17.9045	-1.50887	0.535306	3.43532e-05	0.000924112
ENSG00000233057.1	52.9726	-1.49841	0.38998	1.02051e-06	5.45742e-05
ENSG00000287625.1	2.91608	-1.4975	1.23087	0.00183484	0.0189529
ENSG00000237604.1	1.63631	-1.4974	1.37944	0.00204863	0.0205791
ENSG00000234797.5	7.18956	-1.49561	1.33113	0.00201755	0.0203446
ENSG00000237550.5	204.466	-1.49493	0.463895	9.63262e-06	0.000328616
ENSG00000229605.5	5.14907	-1.49049	1.06341	0.00136897	0.0152653
ENSG00000173611.18	41.4824	-1.4873	0.505318	2.41017e-05	0.000684535
ENSG00000143947.15	606.123	-1.48589	0.321124	3.69134e-08	3.73408e-06
ENSG00000259612.1	62.8962	-1.47281	0.340564	1.47484e-07	1.13697e-05
ENSG00000274987.1	1.86074	-1.47232	1.24852	0.00200451	0.0202475
ENSG00000213741.11	277.339	-1.47112	0.403707	2.27016e-06	0.000100984
ENSG00000156395.14	2.37557	-1.46622	1.14568	0.00176286	0.0184774
ENSG00000134419.15	478.019	-1.45969	0.358205	4.33196e-07	2.68793e-05
ENSG00000261557.1	21.9183	-1.45232	0.464517	1.41722e-05	0.000449872
ENSG00000237943.7	61.0342	-1.4504	0.486387	2.26108e-05	0.000654721
ENSG00000224114.1	7.76565	-1.44816	0.865559	0.000809525	0.0104997
ENSG00000105205.7	65.2101	-1.44776	0.642028	0.000188214	0.00350724
ENSG00000091181.20	16.7656	-1.44772	0.828367	0.000680202	0.00923954
ENSG00000230734.1	9.17444	-1.43726	0.600141	0.000130663	0.00263816
ENSG00000237729.2	31.4099	-1.43632	0.770073	0.000520591	0.00759893
ENSG00000164587.13	619.967	-1.43176	0.225732	3.37736e-12	1.82255e-09
ENSG00000136111.14	92.3675	-1.43094	0.499373	3.35526e-05	0.000906683
ENSG00000147604.14	468.573	-1.4296	0.488564	2.78851e-05	0.000774692
ENSG00000279942.1	2.30818	-1.41833	1.05107	0.00168192	0.0178016
ENSG00000232134.1	13.1304	-1.40563	0.61478	0.000184601	0.00346404
ENSG00000255274.9	4.03721	-1.40547	0.793148	0.000681952	0.00924217
ENSG00000261408.7	24.7555	-1.40446	0.52386	6.10459e-05	0.00144201
ENSG00000204252.14	79.312	-1.40379	0.451993	1.65005e-05	0.000511918
ENSG00000142408.7	3.44422	-1.40349	1.03296	0.00169103	0.0178718
ENSG00000161835.11	11.5581	-1.40239	0.746841	0.000530533	0.00771874
ENSG00000109452.12	97.702	-1.4016	0.473391	2.62827e-05	0.00073476
ENSG00000180758.12	23.3474	-1.4012	0.362026	1.09801e-06	5.81947e-05
ENSG00000188227.13	19.0482	-1.38833	0.596221	0.000169522	0.00322526
ENSG00000152495.11	135.447	-1.38758	0.525338	7.05974e-05	0.00162219
ENSG00000166398.14	88.9321	-1.37978	0.298705	4.82508e-08	4.69535e-06
ENSG00000180611.7	5.45924	-1.37769	0.96877	0.00155309	0.0167519
ENSG00000135116.9	3.85528	-1.37195	1.11457	0.00222515	0.0220632
ENSG00000196683.11	79.1248	-1.37162	0.439877	1.68336e-05	0.000518638
ENSG00000105373.19	713.413	-1.37076	0.249245	5.84699e-10	1.22498e-07
ENSG00000228502.1	168.32	-1.36995	0.294821	4.34086e-08	4.29456e-06
ENSG00000273148.1	5.00518	-1.36927	0.870821	0.00114149	0.0135157
ENSG00000156508.19	15242.9	-1.36737	0.272132	7.09535e-09	9.8714e-07
ENSG00000278897.1	8.91298	-1.36515	0.81621	0.000915774	0.011484
ENSG00000137154.13	1275.95	-1.36006	0.326428	3.63685e-07	2.33e-05
ENSG00000197457.10	69.1933	-1.35997	0.355163	1.3989e-06	7.05711e-05
ENSG00000168661.15	7.63046	-1.35884	0.805851	0.000896178	0.0113153
ENSG00000243289.1	2.49533	-1.3581	1.53597	0.00259182	0.0247481
ENSG00000233913.7	66.4826	-1.35722	0.343097	8.58982e-07	4.7914e-05
ENSG00000229965.1	2.13918	-1.35222	1.20378	0.00266276	0.0252494
ENSG00000257275.6	8.3538	-1.35193	1.09805	0.00230207	0.0226493
ENSG00000244560.7	6.99394	-1.34912	0.710016	0.000546773	0.00790335
ENSG00000271856.1	31.5462	-1.34621	0.531596	0.000104016	0.00221304
ENSG00000099974.8	2.65521	-1.34105	1.1291	0.00250664	0.0241419
ENSG00000160856.21	126.871	-1.33834	0.435481	2.07687e-05	0.000611319
ENSG00000157404.16	8.62507	-1.33599	0.7316	0.000668883	0.0091357
ENSG00000257093.7	137.751	-1.3302	0.40266	9.89207e-06	0.000334901
ENSG00000234663.7	12.552	-1.3299	0.686917	0.000517389	0.00756094
ENSG00000100316.16	2359.2	-1.32838	0.264039	7.46748e-09	1.03086e-06
ENSG00000082293.13	11.0267	-1.32832	1.00838	0.00206331	0.0206888
ENSG00000182463.16	14.4719	-1.3281	0.642894	0.000375244	0.00600683
ENSG00000219133.2	22.3189	-1.32795	0.745874	0.000756198	0.00998709
ENSG00000213235.3	33.6995	-1.32519	0.389547	7.13624e-06	0.000260949
ENSG00000189042.13	20.6996	-1.32361	0.528466	0.000117462	0.00243795
ENSG00000135318.12	22.9351	-1.3236	0.65088	0.00041043	0.00641055
ENSG00000233426.3	62.4183	-1.31475	0.432339	2.41452e-05	0.000684677
ENSG00000184226.15	17.9105	-1.31468	0.846506	0.00130055	0.0147236
ENSG00000131469.15	330.141	-1.31129	0.347502	1.90979e-06	8.85663e-05
ENSG00000215252.11	241.19	-1.30879	0.38874	8.33304e-06	0.000294434
ENSG00000206077.14	9.35147	-1.30814	0.883505	0.0015375	0.016614
ENSG00000242258.1	4.22559	-1.30505	1.01421	0.00226996	0.0223705
ENSG00000117602.13	176.607	-1.30384	0.426319	2.33718e-05	0.000669139
ENSG00000124614.16	348.111	-1.30153	0.246436	2.18083e-09	3.62955e-07
ENSG00000236552.2	108.354	-1.30066	0.402804	1.34985e-05	0.000432341
ENSG00000260910.2	13.7178	-1.30009	0.567894	0.000221433	0.00399927
ENSG00000182774.13	320.714	-1.29836	0.423154	2.29029e-05	0.000662102
ENSG00000083123.15	14.5413	-1.29659	0.392702	1.06688e-05	0.000356455
ENSG00000233476.3	638.548	-1.29585	0.285769	8.41952e-08	7.17391e-06
ENSG00000231500.7	849.809	-1.2957	0.321744	7.32472e-07	4.20769e-05
ENSG00000274712.2	16.4955	-1.29356	0.438648	3.36968e-05	0.0009092
ENSG00000261150.3	16.0856	-1.28919	0.626991	0.000413562	0.00643207
ENSG00000255833.2	5.95512	-1.28829	1.14515	0.00300818	0.0275422
ENSG00000078589.13	91.9361	-1.28748	0.439803	3.64912e-05	0.000962719
ENSG00000233380.1	13.9705	-1.28732	0.460954	5.49692e-05	0.00134095
ENSG00000249855.1	270.336	-1.28723	0.312029	4.99526e-07	3.00525e-05
ENSG00000249264.1	267.755	-1.2802	0.319288	8.10653e-07	4.58873e-05
ENSG00000122026.10	460.522	-1.27876	0.407887	1.92523e-05	0.000575244
ENSG00000204852.17	22.9795	-1.27805	0.404985	1.80232e-05	0.000548646
ENSG00000205056.8	17.074	-1.27364	0.805866	0.00131445	0.0148432
ENSG00000120832.10	22.3222	-1.26859	0.458651	6.19868e-05	0.00146013
ENSG00000274114.2	6.45302	-1.26521	0.788289	0.00126396	0.0144378
ENSG00000162804.14	14.0051	-1.26461	0.597421	0.000372588	0.00598304
ENSG00000225756.1	4.01062	-1.26349	0.817686	0.0014462	0.0158877
ENSG00000139714.12	13.0486	-1.25995	0.505848	0.000139233	0.00276725
ENSG00000056558.11	165.693	-1.25953	0.309598	6.66062e-07	3.87622e-05
ENSG00000213326.4	14.5584	-1.2578	0.770611	0.00120583	0.0140074
ENSG00000122406.14	843.505	-1.25672	0.282339	1.31563e-07	1.03831e-05
ENSG00000230207.1	48.8659	-1.25131	0.303243	5.33176e-07	3.15442e-05
ENSG00000147403.18	2326.32	-1.2511	0.221327	3.14224e-10	6.90827e-08
ENSG00000278959.1	5.7338	-1.25072	0.770593	0.00124715	0.0142825
ENSG00000213988.11	6.74743	-1.24786	0.748675	0.00113668	0.0134767
ENSG00000278740.1	2.88009	-1.24253	1.25113	0.00369369	0.0317764
ENSG00000245105.4	8.59821	-1.2424	0.80199	0.00149051	0.0162928
ENSG00000008988.11	499.155	-1.23988	0.28028	1.53058e-07	1.16481e-05
ENSG00000123612.16	7.84832	-1.23947	0.74565	0.00116688	0.0137432
ENSG00000250144.1	48.6643	-1.23852	0.361511	7.87159e-06	0.000282433
ENSG00000160229.13	18.8081	-1.23779	0.58048	0.000378872	0.00605107
ENSG00000239344.1	3.59983	-1.23635	0.857394	0.00189199	0.0193636
ENSG00000261349.1	2.74892	-1.23279	1.48975	0.00337137	0.0296921
ENSG00000197863.9	8.20769	-1.23185	0.732524	0.0011336	0.0134671
ENSG00000234589.4	10.1916	-1.22973	0.650186	0.000698548	0.0094098
ENSG00000232021.7	6.61037	-1.22729	0.827779	0.00176789	0.0184917
ENSG00000047634.15	24.377	-1.22712	0.630681	0.000616189	0.00864023
ENSG00000247982.6	117.123	-1.22533	0.587805	0.00043915	0.0067356
ENSG00000137094.15	9.48333	-1.22362	0.72332	0.00112637	0.013408
ENSG00000132849.21	47.4188	-1.22309	0.409447	3.49e-05	0.000933479
ENSG00000174080.12	17.7561	-1.223	0.529711	0.000247599	0.00436559
ENSG00000169439.12	5.51086	-1.22098	0.997644	0.00295187	0.0271944
ENSG00000167526.14	1740.2	-1.21712	0.228737	2.0205e-09	3.43951e-07
ENSG00000127364.4	7.72739	-1.21698	0.744996	0.0013004	0.0147236
ENSG00000142541.18	2346.86	-1.21453	0.235117	4.57368e-09	6.72445e-07
ENSG00000071082.11	192.838	-1.21027	0.542222	0.00031172	0.00521721
ENSG00000156482.11	673.799	-1.20966	0.289436	4.61915e-07	2.82673e-05
ENSG00000254929.6	2.46798	-1.20931	1.37817	0.00387199	0.0328033
ENSG00000030419.16	42.8554	-1.20842	0.678537	0.000947193	0.0117708
ENSG00000240342.3	87.5174	-1.20621	0.432478	6.65844e-05	0.00154796
ENSG00000228784.9	33.6653	-1.19966	0.350632	8.69032e-06	0.000304982
ENSG00000232472.1	14.8843	-1.19422	0.762669	0.00157904	0.0169496
ENSG00000231369.1	4.14669	-1.19392	0.794277	0.00180631	0.0187562
ENSG00000196205.8	692.013	-1.19312	0.361721	1.34852e-05	0.000432341
ENSG00000228590.2	4.68034	-1.19167	1.11329	0.00390344	0.0330226
ENSG00000189152.11	19.0348	-1.19121	0.458483	0.000120439	0.00247951
ENSG00000214439.4	7.14808	-1.18782	0.697746	0.00118377	0.0138325
ENSG00000186676.3	11.7908	-1.18777	0.823939	0.00207853	0.0208063
ENSG00000243802.2	14.8931	-1.18289	0.566207	0.000477871	0.0071392
ENSG00000163138.19	15.47	-1.18236	0.525307	0.000316897	0.0052692
ENSG00000269404.7	45.1045	-1.17829	0.541733	0.00038895	0.00615135
ENSG00000131634.14	42.7351	-1.17783	0.503006	0.000252258	0.00441712
ENSG00000214199.3	149.857	-1.1773	0.335313	6.6289e-06	0.000244945
ENSG00000186468.13	580.182	-1.17686	0.327475	4.91194e-06	0.000191404
ENSG00000125691.14	317.935	-1.17552	0.461039	0.000143474	0.00283572
ENSG00000118181.11	444.558	-1.17502	0.285596	6.4403e-07	3.76029e-05
ENSG00000215883.10	23.488	-1.17152	0.326477	5.06508e-06	0.000196085
ENSG00000232442.1	25.7875	-1.17117	0.308105	2.27395e-06	0.000100984
ENSG00000154814.14	74.1151	-1.17091	0.575528	0.000562706	0.00809423
ENSG00000239528.1	4.18387	-1.1697	1.34025	0.00431394	0.0351109
ENSG00000168824.14	18.0775	-1.16865	0.63348	0.0008908	0.0112746
ENSG00000171863.15	242.826	-1.1662	0.449191	0.000128675	0.00260984
ENSG00000255641.1	5.43036	-1.16525	1.17356	0.00442829	0.0357387
ENSG00000117318.9	10.021	-1.16467	0.57921	0.000605197	0.0085062
ENSG00000229133.1	6.3595	-1.16104	0.802883	0.00217441	0.0216444
ENSG00000101842.14	23.6298	-1.15868	0.413435	7.16179e-05	0.00163719
ENSG00000133112.17	3305.29	-1.15704	0.397403	5.15511e-05	0.00128116
ENSG00000168028.14	1187.88	-1.15579	0.266001	2.48093e-07	1.71242e-05
ENSG00000267904.1	9.22952	-1.15514	0.496291	0.000276855	0.00476351
ENSG00000152270.9	203.983	-1.15348	0.226995	7.55277e-09	1.03461e-06
ENSG00000227694.1	15.4285	-1.15312	0.498492	0.000289012	0.00492563
ENSG00000112306.8	688.838	-1.15303	0.269934	3.43079e-07	2.21894e-05
ENSG00000152582.14	15.3355	-1.15251	0.582288	0.000672564	0.00916374
ENSG00000233382.7	4.7187	-1.15088	0.904882	0.00311313	0.0282418
ENSG00000142303.14	30.9969	-1.15064	0.420869	8.96401e-05	0.0019659
ENSG00000213216.2	7.46208	-1.15061	0.545568	0.00049142	0.00729237
ENSG00000172005.11	47.2719	-1.15052	0.555947	0.000542256	0.00786359
ENSG00000116251.11	347.806	-1.14916	0.251358	9.03291e-08	7.55202e-06
ENSG00000188822.8	40.1548	-1.14605	0.415251	8.39431e-05	0.00187326
ENSG00000166405.15	25.0992	-1.14469	0.573549	0.000658651	0.00902945
ENSG00000161970.15	297.201	-1.144	0.510686	0.00035797	0.00580494
ENSG00000197635.11	71.6115	-1.14336	0.410906	7.89707e-05	0.00177564
ENSG00000185697.16	91.9502	-1.14191	0.581157	0.00071439	0.00953902
ENSG00000139970.17	39.4563	-1.14097	0.57971	0.000710443	0.00952678
ENSG00000110848.8	37.9432	-1.14076	0.720763	0.00170619	0.0179999
ENSG00000237773.7	1.57057	-1.14046	1.10155	0.00453117	0.0363801
ENSG00000146021.15	23.3837	-1.13956	0.656412	0.00122215	0.014105
ENSG00000226287.8	5.26298	-1.13939	0.861113	0.00289815	0.0267827
ENSG00000254336.1	2.55277	-1.1379	1.35823	0.00454934	0.0364931
ENSG00000179240.13	27.073	-1.13399	0.331637	1.00826e-05	0.000340703
ENSG00000237749.4	15.5435	-1.13292	0.57562	0.000724685	0.00965265
ENSG00000283041.1	72.6397	-1.13259	0.520838	0.0004359	0.00670338
ENSG00000069667.16	175.695	-1.13128	0.520072	0.00043661	0.0067085
ENSG00000149273.15	1475.57	-1.12714	0.216634	4.12376e-09	6.22339e-07
ENSG00000175265.17	177.065	-1.12554	0.517504	0.000443428	0.00676655
ENSG00000266992.1	2.26315	-1.12499	1.31126	0.00484269	0.0380074
ENSG00000169442.9	374.011	-1.12	0.291315	2.11339e-06	9.65005e-05
ENSG00000128536.16	5.68613	-1.11978	0.923359	0.00368599	0.0317562
ENSG00000110700.7	384.271	-1.1189	0.258959	2.9152e-07	1.93709e-05
ENSG00000182899.17	331.662	-1.1186	0.317909	7.29277e-06	0.000264545
ENSG00000288208.1	4.40338	-1.11847	1.1348	0.0049723	0.0385657
ENSG00000223668.1	3.78135	-1.11812	0.724436	0.0019515	0.0197906
ENSG00000256576.2	10.7312	-1.11672	0.585041	0.0008688	0.0110628
ENSG00000083845.9	517.415	-1.11641	0.256608	2.56442e-07	1.76322e-05
ENSG00000099953.10	3.16378	-1.1144	1.06194	0.00473424	0.0374866
ENSG00000235961.6	3.1464	-1.11392	1.20107	0.00514607	0.0393942
ENSG00000273015.2	65.9718	-1.11144	0.375027	4.89222e-05	0.00123052
ENSG00000278206.1	1.43395	-1.10946	1.28025	0.0051072	0.0392699
ENSG00000140543.15	18.2328	-1.10718	0.401898	9.39647e-05	0.00204813
ENSG00000111678.11	49.7917	-1.10522	0.29276	2.85086e-06	0.000122333
ENSG00000103056.12	25.181	-1.10483	0.629887	0.00127624	0.0145223
ENSG00000090104.12	7.40564	-1.10471	1.03621	0.00474399	0.0375138
ENSG00000167483.19	101.477	-1.10328	0.561037	0.000784491	0.0102421
ENSG00000274376.4	2.04732	-1.10326	1.35939	0.00486981	0.0381277
ENSG00000198346.11	20.6748	-1.10292	0.435049	0.000179713	0.00338302
ENSG00000151136.15	34.3882	-1.10291	0.38366	6.59853e-05	0.00153804
ENSG00000261468.1	16.5325	-1.10152	0.50319	0.000455565	0.00689855
ENSG00000268006.1	1.92186	-1.0988	1.09561	0.00514224	0.0393904
ENSG00000234287.1	114.503	-1.09759	0.949532	0.0042435	0.0347851
ENSG00000183298.5	33.2106	-1.09537	0.418985	0.00014635	0.00287781
ENSG00000265681.7	296.366	-1.09402	0.47138	0.000330203	0.0054246
ENSG00000215093.3	40.0225	-1.09317	0.42309	0.000160686	0.00309017
ENSG00000275131.3	33.3846	-1.09284	0.396095	9.62939e-05	0.00208867
ENSG00000105641.4	1.75671	-1.08932	1.18393	0.00549449	0.0412852
ENSG00000189007.16	25.0679	-1.08908	0.485685	0.000410901	0.00641055
ENSG00000159445.13	103.109	-1.08526	0.42273	0.00017201	0.00326214
ENSG00000213885.4	24.8465	-1.08359	0.364901	5.14358e-05	0.00128116
ENSG00000180787.6	34.9277	-1.08127	0.340098	2.60264e-05	0.000728739
ENSG00000204387.14	63.4615	-1.08016	0.336258	2.33376e-05	0.000669139
ENSG00000167034.10	19.4278	-1.07816	0.75503	0.00270868	0.0255759
ENSG00000242100.2	8.33358	-1.07808	0.709694	0.00225556	0.0222556
ENSG00000143971.9	25.8488	-1.07775	0.378978	7.73834e-05	0.00175101
ENSG00000184786.6	6.24441	-1.07715	0.750416	0.00267559	0.0253306
ENSG00000146802.13	62.5716	-1.07685	0.242235	1.76877e-07	1.31243e-05
ENSG00000161551.14	20.0672	-1.07644	0.478866	0.000419305	0.00649526
ENSG00000237296.9	127.783	-1.07561	0.536964	0.000773579	0.0101517
ENSG00000107679.14	87.4763	-1.07055	0.361247	5.41839e-05	0.0013236
ENSG00000102109.9	2.92948	-1.06931	0.894126	0.00423533	0.0347571
ENSG00000129197.15	101.726	-1.06833	0.238451	1.52519e-07	1.16481e-05
ENSG00000105640.13	1092.97	-1.06462	0.201777	2.91914e-09	4.68325e-07
ENSG00000189283.10	43.027	-1.06307	0.397921	0.000135056	0.00270233
ENSG00000267074.1	33.6545	-1.06251	0.563542	0.00105757	0.012751
ENSG00000175061.18	244.369	-1.0622	0.28693	4.11028e-06	0.000165228
ENSG00000155970.12	2.38519	-1.06168	1.06344	0.00564449	0.041987
ENSG00000218809.1	13.3453	-1.06166	0.57458	0.00115572	0.0136569
ENSG00000174501.14	45.4325	-1.06135	0.463251	0.000390714	0.00617376
ENSG00000173200.13	180.836	-1.05829	0.404379	0.000160393	0.00308786
ENSG00000232341.2	10.5259	-1.05731	0.533406	0.000855269	0.0109214
ENSG00000174444.15	2338.5	-1.05414	0.242026	2.73671e-07	1.84604e-05
ENSG00000173114.13	22.3149	-1.05236	0.750914	0.00303435	0.0277106
ENSG00000100129.18	621.872	-1.05039	0.241446	2.81454e-07	1.88654e-05
ENSG00000070526.15	5.68849	-1.04983	0.909561	0.00473779	0.0374981
ENSG00000142875.19	232.409	-1.04947	0.363691	7.31379e-05	0.00166552
ENSG00000177350.6	7.37878	-1.04918	0.583611	0.00133843	0.0150189
ENSG00000225178.5	144.853	-1.04897	0.485189	0.000563905	0.00810494
ENSG00000142676.14	668.182	-1.04777	0.317706	1.8729e-05	0.000563264
ENSG00000162894.12	426.036	-1.04656	0.328188	2.73599e-05	0.000762481
ENSG00000144713.13	662.349	-1.04553	0.244114	3.82516e-07	2.4328e-05
ENSG00000196911.11	34.4123	-1.04462	0.586428	0.00140573	0.0155485
ENSG00000232229.6	2.31051	-1.04398	1.04864	0.00590928	0.0433237
ENSG00000171291.8	28.2197	-1.04352	0.515889	0.000806952	0.0104815
ENSG00000245164.8	520.133	-1.04328	0.411295	0.000210518	0.00385079
ENSG00000241343.10	79.9149	-1.04095	0.478765	0.000559464	0.00806062
ENSG00000197093.11	16.9069	-1.03834	0.549502	0.00112017	0.013352
ENSG00000100721.11	58.9526	-1.0376	0.627314	0.00188865	0.0193498
ENSG00000267364.2	7.75644	-1.03697	0.559339	0.00122005	0.0141024
ENSG00000163534.15	86.7226	-1.03517	0.603428	0.00166687	0.0177322
ENSG00000169964.8	24.1007	-1.03346	0.31976	2.4359e-05	0.000687458
ENSG00000213757.3	16.7885	-1.03288	0.707265	0.0028404	0.0264273
ENSG00000233396.8	5.58667	-1.03252	0.60199	0.00168018	0.0178016
ENSG00000146070.17	27.4404	-1.0325	0.600623	0.00166624	0.0177322
ENSG00000134152.11	123.98	-1.03238	0.358497	7.79194e-05	0.00175867
ENSG00000248124.8	34.3808	-1.03143	0.433153	0.000334712	0.0054936
ENSG00000227097.5	116.783	-1.03128	0.293389	8.88322e-06	0.000308969
ENSG00000230076.1	10.729	-1.02993	0.479174	0.000614914	0.00862914
ENSG00000246223.9	18.9671	-1.0299	0.648871	0.00221743	0.0220111
ENSG00000243071.1	15.356	-1.02928	0.729669	0.00315741	0.0284119
ENSG00000183690.13	9.78183	-1.0284	0.610119	0.00181102	0.0187827
ENSG00000240392.1	2.76732	-1.0257	1.10936	0.00650132	0.0462547
ENSG00000110318.15	10.6272	-1.02355	0.507548	0.000867497	0.0110583
ENSG00000229671.3	1.47037	-1.01943	1.28398	0.00621726	0.0447703
ENSG00000225031.1	19.7434	-1.01872	0.54878	0.0012784	0.0145375
ENSG00000088387.19	71.3859	-1.01862	0.440877	0.000419814	0.00649526
ENSG00000177600.9	1546.42	-1.01853	0.216233	5.46616e-08	5.12323e-06
ENSG00000231164.1	2.87163	-1.0182	1.00557	0.00618987	0.0446697
ENSG00000261222.3	17.5151	-1.01794	0.550846	0.00130581	0.0147717
ENSG00000242299.1	30.9653	-1.01784	0.465643	0.000581111	0.00825891
ENSG00000082512.15	116.039	-1.01639	0.371734	0.00012735	0.00259777
ENSG00000256771.4	31.808	-1.01501	0.348819	7.42068e-05	0.00168771
ENSG00000170846.17	28.7473	-1.01339	0.340971	6.10556e-05	0.00144201
ENSG00000118785.14	4.73217	-1.013	0.989467	0.00619246	0.0446697
ENSG00000089775.12	124.392	-1.01261	0.359375	9.9694e-05	0.00214414
ENSG00000154736.6	2.29375	-1.0118	0.960511	0.0059921	0.0437505
ENSG00000142937.12	888.05	-1.01049	0.273283	4.63425e-06	0.000181378
ENSG00000254772.10	2351.93	-1.00835	0.237403	4.73403e-07	2.88711e-05
ENSG00000229106.1	3.36994	-1.00769	0.87525	0.00526117	0.0400731
ENSG00000237440.9	62.4716	-1.00602	0.375077	0.000153223	0.00299516
ENSG00000179455.10	3.1372	-1.00534	1.09323	0.00688161	0.0480579
ENSG00000203880.12	159.321	-1.00446	0.32286	3.94985e-05	0.00102237
ENSG00000100100.13	329.833	-1.00358	0.266613	3.61734e-06	0.000149461
ENSG00000166441.13	1121.96	-1.00209	0.212194	5.25276e-08	5.00021e-06
ENSG00000198755.11	682.498	-1.00128	0.268718	4.22362e-06	0.000168642
ENSG00000214029.6	42.7993	-1.0006	0.43613	0.000462246	0.00698204
ENSG00000247287.3	13.0499	-1.00031	0.536946	0.00132934	0.0149544
ENSG00000026559.14	4.60928	-1.00007	0.907627	0.00577363	0.0426803
ENSG00000152454.4	11.2836	-0.998956	0.523787	0.00120668	0.0140082
ENSG00000188242.4	14.0987	-0.998396	0.488673	0.000877405	0.0111526
ENSG00000078804.13	74.2652	-0.997977	0.38518	0.000205008	0.00377147
ENSG00000186049.8	9.92522	-0.997019	0.777908	0.00434656	0.0353118
ENSG00000174748.22	1288.67	-0.995776	0.222374	1.69741e-07	1.27006e-05
ENSG00000204677.13	23.8296	-0.994449	0.506762	0.00107608	0.012913
ENSG00000232593.7	44.7453	-0.993484	0.487793	0.000904425	0.0113823
ENSG00000137818.12	1343.21	-0.99116	0.22592	2.59555e-07	1.77775e-05
ENSG00000241678.1	1.52049	-0.990599	1.08	0.00717086	0.0495148
ENSG00000245205.3	42.8243	-0.989865	0.334376	6.75162e-05	0.0015635
ENSG00000171649.12	14.3553	-0.988907	0.642868	0.00274122	0.0257912
ENSG00000123838.11	6.25743	-0.987865	0.920653	0.00619609	0.0446721
ENSG00000229117.9	756.102	-0.987254	0.405108	0.000327284	0.00540155
ENSG00000107643.16	52.6015	-0.982133	0.246427	1.52973e-06	7.4839e-05
ENSG00000243335.10	119.041	-0.978877	0.311669	3.81561e-05	0.000994853
ENSG00000212127.6	5.13845	-0.977865	0.729366	0.00411408	0.0341555
ENSG00000118922.17	125.033	-0.976763	0.434557	0.000561509	0.00808355
ENSG00000188266.14	2.71583	-0.976378	0.840994	0.00560443	0.0417764
ENSG00000120915.14	33.6495	-0.975893	0.421956	0.000474537	0.0071013
ENSG00000211793.2	6.57172	-0.975595	0.72833	0.00414839	0.0343124
ENSG00000267731.1	14.2449	-0.975465	0.666557	0.0032954	0.0292983
ENSG00000080854.16	40.856	-0.975187	0.5581	0.00185097	0.0190422
ENSG00000182183.15	33.9775	-0.973721	0.420342	0.000473041	0.00708757
ENSG00000109184.15	32.7231	-0.972943	0.371332	0.000202592	0.00373475
ENSG00000145592.14	685.186	-0.969611	0.243028	1.53967e-06	7.51188e-05
ENSG00000214263.2	10.7623	-0.969266	0.586699	0.00230432	0.0226589
ENSG00000096872.17	13.2917	-0.968299	0.403716	0.000385522	0.00612495
ENSG00000163322.14	48.7905	-0.965985	0.289645	1.99562e-05	0.00059428
ENSG00000150627.16	3.32012	-0.965278	0.745715	0.00462083	0.0368891
ENSG00000160124.9	6.65484	-0.964721	0.690046	0.0038413	0.0326208
ENSG00000105193.9	788.92	-0.963028	0.217077	2.16548e-07	1.54582e-05
ENSG00000204650.14	37.1298	-0.962989	0.41666	0.000496019	0.00732777
ENSG00000226439.3	10.065	-0.961943	0.658857	0.00344736	0.0301822
ENSG00000183688.4	568.962	-0.958675	0.34284	0.00012402	0.00253855
ENSG00000158079.16	8.46684	-0.957937	0.691837	0.00401326	0.0336955
ENSG00000175066.16	131.342	-0.957191	0.261188	5.90963e-06	0.000222022
ENSG00000154529.15	60.9472	-0.955259	0.692718	0.00408552	0.0340454
ENSG00000242692.1	2.46047	-0.953181	0.858227	0.00642187	0.0458911
ENSG00000242060.1	8.62046	-0.949414	0.861451	0.00656606	0.0465479
ENSG00000113448.19	75.8977	-0.947724	0.41373	0.00054965	0.00793206
ENSG00000178429.9	19.2348	-0.947276	0.673594	0.00397649	0.0334657
ENSG00000226396.1	2.85121	-0.94724	0.890342	0.00696222	0.0485257
ENSG00000181652.19	10.3322	-0.946168	0.572278	0.00246656	0.0238073
ENSG00000274767.1	8.28404	-0.945922	0.748847	0.00514085	0.0393904
ENSG00000089335.21	47.1015	-0.944757	0.433073	0.000736597	0.00978175
ENSG00000114942.14	205.272	-0.943842	0.421483	0.000636727	0.00885155
ENSG00000172809.13	490.734	-0.942799	0.19307	2.55707e-08	2.81089e-06
ENSG00000154102.11	7.45702	-0.942352	0.526819	0.00187479	0.0192472
ENSG00000228071.4	5.5148	-0.939866	0.79808	0.00601065	0.043832
ENSG00000178562.18	146.236	-0.938498	0.546855	0.00221717	0.0220111
ENSG00000160223.17	40.8811	-0.937664	0.381429	0.000359369	0.00581785
ENSG00000247774.7	178.225	-0.936562	0.294513	3.73021e-05	0.000976223
ENSG00000149292.17	18.3456	-0.935857	0.408295	0.000568837	0.00815607
ENSG00000286330.1	4.55429	-0.935111	0.833445	0.00662702	0.0468309
ENSG00000167555.14	35.6703	-0.934047	0.400807	0.000516564	0.0075601
ENSG00000125780.12	25.2984	-0.933977	0.659208	0.00405577	0.0339032
ENSG00000106714.17	97.633	-0.933942	0.642274	0.00378559	0.0323327
ENSG00000225338.1	16.9608	-0.930323	0.444484	0.000963468	0.0118819
ENSG00000241494.1	13.0401	-0.927546	0.763022	0.00585301	0.0430882
ENSG00000080947.15	30.5989	-0.923994	0.442604	0.000997026	0.0121527
ENSG00000127334.11	185.911	-0.92315	0.409487	0.000654822	0.00899081
ENSG00000089009.16	851.535	-0.921304	0.272316	1.87963e-05	0.00056351
ENSG00000213463.5	88.5825	-0.920829	0.305561	6.87529e-05	0.001588
ENSG00000131127.14	87.1945	-0.920671	0.360065	0.000286092	0.00489408
ENSG00000198242.14	1225.28	-0.919958	0.246969	5.08678e-06	0.000196209
ENSG00000176731.12	26.3919	-0.919165	0.471017	0.00140311	0.0155293
ENSG00000117281.16	30.4242	-0.918191	0.65808	0.00442237	0.0357321
ENSG00000080546.13	74.4932	-0.917542	0.268506	1.67478e-05	0.000517786
ENSG00000128534.8	144.521	-0.916588	0.269087	1.74841e-05	0.00053406
ENSG00000235532.1	14.8358	-0.915856	0.635612	0.00409932	0.0340965
ENSG00000090554.13	79.8331	-0.915711	0.311828	8.99865e-05	0.00197107
ENSG00000087589.17	131.062	-0.914102	0.330023	0.000153901	0.00300183
ENSG00000271335.6	5.20862	-0.91393	0.683951	0.00497184	0.0385657
ENSG00000167106.12	238.124	-0.911534	0.357348	0.000299869	0.00507129
ENSG00000203875.13	67.807	-0.91045	0.314993	0.000106218	0.00225393
ENSG00000218175.2	21.3809	-0.908063	0.40372	0.000697838	0.0094098
ENSG00000059588.10	65.9689	-0.907929	0.313148	0.000103975	0.00221304
ENSG00000119737.6	6.60017	-0.907208	0.65067	0.00458146	0.0366615
ENSG00000198034.11	1600.62	-0.906468	0.282284	3.63909e-05	0.000962719
ENSG00000261534.1	4.30252	-0.905714	0.763619	0.00652515	0.0463686
ENSG00000166428.14	21.0585	-0.904349	0.577893	0.00336308	0.0296631
ENSG00000186020.13	33.5078	-0.904139	0.344255	0.000245862	0.00434787
ENSG00000063046.18	1121.19	-0.904114	0.186437	3.24754e-08	3.4019e-06
ENSG00000163519.14	55.9104	-0.903911	0.546958	0.00282952	0.0263812
ENSG00000111860.14	96.5432	-0.90209	0.375418	0.000470629	0.00706658
ENSG00000184517.12	17.0141	-0.901962	0.451807	0.00133844	0.0150189
ENSG00000215788.11	107.509	-0.900648	0.411767	0.000839975	0.0107691
ENSG00000140988.16	2218.62	-0.899061	0.23426	3.39364e-06	0.000141531
ENSG00000035115.22	49.683	-0.898414	0.436908	0.00117334	0.0137829
ENSG00000184271.17	36.155	-0.898131	0.44506	0.00128801	0.0146257
ENSG00000168685.15	1356.81	-0.897905	0.427607	0.00105645	0.012751
ENSG00000163596.17	6.58095	-0.897244	0.612738	0.00416315	0.0343588
ENSG00000211734.3	10.997	-0.897025	0.540124	0.00284766	0.026481
ENSG00000188856.6	21.5478	-0.896952	0.52467	0.00257656	0.0246504
ENSG00000151623.15	18.3814	-0.896589	0.548054	0.00299847	0.0274675
ENSG00000036448.10	23.0043	-0.896501	0.781226	0.00710473	0.0492108
ENSG00000182287.15	311.025	-0.895302	0.349433	0.000305842	0.00513331
ENSG00000267481.1	16.9004	-0.894382	0.41065	0.000878761	0.0111566
ENSG00000147138.3	87.7438	-0.893499	0.502288	0.00225171	0.0222556
ENSG00000167232.14	72.5577	-0.892866	0.389518	0.000655711	0.00899607
ENSG00000126353.3	343.01	-0.892711	0.457157	0.00153047	0.016548
ENSG00000074966.11	85.2799	-0.888603	0.399832	0.000799418	0.0104065
ENSG00000107262.26	247.667	-0.888473	0.320537	0.000165808	0.00317154
ENSG00000253522.6	7.19638	-0.888424	0.695868	0.005939	0.0435055
ENSG00000138326.21	374.435	-0.887028	0.396495	0.000773499	0.0101517
ENSG00000152439.13	15.6169	-0.886114	0.452055	0.001539	0.0166201
ENSG00000198453.13	14.6448	-0.882434	0.451192	0.001575	0.0169496
ENSG00000184939.16	85.4784	-0.878851	0.25928	2.0697e-05	0.000610218
ENSG00000161791.14	171.035	-0.878412	0.293208	8.29665e-05	0.00185379
ENSG00000174738.13	75.8292	-0.87807	0.42151	0.00117915	0.0138237
ENSG00000112182.15	71.437	-0.876324	0.493511	0.00240588	0.0233579
ENSG00000122085.17	136.29	-0.873362	0.237621	7.01961e-06	0.000257212
ENSG00000198131.14	47.9329	-0.87261	0.365743	0.000545136	0.0078982
ENSG00000229127.2	9.15087	-0.872188	0.574807	0.00409704	0.0340941
ENSG00000229638.1	69.037	-0.869949	0.349436	0.000410865	0.00641055
ENSG00000182141.10	60.3393	-0.86915	0.378871	0.000708133	0.00950296
ENSG00000178075.20	27.387	-0.868858	0.554374	0.00376953	0.0322159
ENSG00000232931.6	112.371	-0.866584	0.448323	0.00175615	0.0184396
ENSG00000196693.15	90.5077	-0.865774	0.307084	0.000153713	0.00300145
ENSG00000233406.5	9.77937	-0.86404	0.47015	0.00219582	0.0218454
ENSG00000070961.16	277.582	-0.861859	0.219219	2.54431e-06	0.000111052
ENSG00000163001.12	20.7476	-0.861708	0.458162	0.00201223	0.0203024
ENSG00000081665.14	139.251	-0.861018	0.252787	2.05503e-05	0.000607478
ENSG00000189164.15	13.2391	-0.860589	0.448299	0.00184977	0.0190409
ENSG00000106537.8	18.9251	-0.860452	0.642285	0.00584236	0.0430544
ENSG00000235253.1	13.5954	-0.859589	0.467103	0.00221906	0.0220151
ENSG00000127720.8	16.9446	-0.859111	0.353245	0.000502278	0.0073861
ENSG00000165929.13	165.67	-0.8565	0.493891	0.0028176	0.0262929
ENSG00000248334.6	29.2052	-0.85586	0.454259	0.0020399	0.0205449
ENSG00000234498.3	35.0419	-0.854591	0.362634	0.000629261	0.00878376
ENSG00000197776.8	6.76599	-0.853421	0.664067	0.00653983	0.0464269
ENSG00000164180.14	46.5164	-0.851027	0.375343	0.000810779	0.0105083
ENSG00000256338.2	26.7468	-0.850989	0.545816	0.00407423	0.0339831
ENSG00000178464.6	51.8092	-0.850771	0.311506	0.000213357	0.00388097
ENSG00000144182.17	14.7585	-0.849946	0.556906	0.00435051	0.0353278
ENSG00000120278.16	12.9384	-0.849483	0.625605	0.00587548	0.0432001
ENSG00000100483.14	67.155	-0.849434	0.335797	0.000393026	0.0061993
ENSG00000236088.10	35.0576	-0.849176	0.460823	0.00229162	0.022559
ENSG00000284707.2	19.6286	-0.848733	0.548625	0.00420181	0.0345457
ENSG00000286030.2	18.0344	-0.848676	0.640798	0.00622975	0.0448421
ENSG00000155265.11	28.6334	-0.848242	0.420972	0.00154784	0.0167054
ENSG00000216937.13	9.62276	-0.848006	0.488141	0.00288681	0.0266917
ENSG00000198393.8	49.0183	-0.847859	0.281945	8.82552e-05	0.00194609
ENSG00000072134.15	29.702	-0.847246	0.312798	0.000231581	0.00415307
ENSG00000196177.13	34.6451	-0.846764	0.352389	0.000569296	0.00815609
ENSG00000122986.14	215.997	-0.846692	0.188617	2.19161e-07	1.54874e-05
ENSG00000156804.7	48.556	-0.845645	0.295298	0.000142708	0.00282686
ENSG00000158715.6	14.9974	-0.844741	0.54276	0.00418688	0.0344706
ENSG00000019485.13	21.3112	-0.841598	0.461372	0.00245425	0.0237014
ENSG00000163281.12	19.5802	-0.841489	0.519237	0.00374287	0.0320755
ENSG00000228205.1	17.5051	-0.838884	0.411899	0.00152061	0.0164714
ENSG00000215030.5	41.5424	-0.838766	0.633748	0.00644908	0.0460117
ENSG00000226688.7	24.3499	-0.838678	0.448908	0.00225042	0.0222556
ENSG00000234981.1	8.63577	-0.836993	0.541319	0.00438754	0.0355475
ENSG00000229152.2	25.8868	-0.836917	0.46668	0.00266912	0.0252962
ENSG00000118515.11	211.984	-0.834946	0.335313	0.000464053	0.00699734
ENSG00000132004.13	4.86131	-0.834325	0.642779	0.00682284	0.0478162
ENSG00000121413.13	60.0539	-0.832754	0.343734	0.000566578	0.0081368
ENSG00000280106.1	5.21976	-0.832571	0.650913	0.00707335	0.0491081
ENSG00000213809.9	192.795	-0.832496	0.500399	0.00355127	0.0308643
ENSG00000279059.1	17.5055	-0.831863	0.431222	0.00201094	0.020301
ENSG00000211829.9	72.564	-0.829661	0.562898	0.00514278	0.0393904
ENSG00000165322.18	54.7895	-0.828734	0.307159	0.000255396	0.00446329
ENSG00000271964.1	6.52372	-0.82853	0.617874	0.00648931	0.0462062
ENSG00000213626.13	353.499	-0.827915	0.299146	0.000206306	0.00379143
ENSG00000261136.1	7.03787	-0.826503	0.570233	0.00543247	0.0409575
ENSG00000239323.1	8.70959	-0.826489	0.588083	0.0058647	0.0431565
ENSG00000118690.13	17.6764	-0.825836	0.427727	0.00204889	0.0205791
ENSG00000225093.1	9.20992	-0.825248	0.482952	0.00332907	0.0295093
ENSG00000197008.10	19.54	-0.823748	0.354071	0.000764022	0.0100634
ENSG00000180626.10	16.8414	-0.823457	0.551387	0.00507723	0.039107
ENSG00000183049.13	280.693	-0.822117	0.331061	0.000495848	0.00732777
ENSG00000133111.4	13.3014	-0.821306	0.40688	0.0016958	0.0179115
ENSG00000168421.13	108.295	-0.820719	0.380054	0.00119953	0.0139664
ENSG00000183092.16	8.83566	-0.819097	0.582947	0.00602349	0.0438717
ENSG00000203709.12	304.181	-0.81902	0.278165	0.000120368	0.00247951
ENSG00000102317.18	448.168	-0.818495	0.254686	4.77733e-05	0.00120673
ENSG00000155868.8	28.3766	-0.817998	0.290074	0.000181118	0.00340586
ENSG00000234741.8	74.4345	-0.817556	0.335229	0.000572515	0.00818328
ENSG00000272918.1	11.4221	-0.81662	0.390046	0.00143733	0.0158
ENSG00000155158.20	63.3605	-0.816431	0.353788	0.000826238	0.0106466
ENSG00000168273.8	8.18631	-0.814424	0.50481	0.00419342	0.0345085
ENSG00000145247.12	19.8958	-0.814224	0.497521	0.00401051	0.0336883
ENSG00000231999.7	18.8571	-0.813889	0.484023	0.0036719	0.0316654
ENSG00000224699.9	7.26531	-0.813104	0.518929	0.00460527	0.0368091
ENSG00000263072.8	48.8042	-0.812518	0.221392	8.72498e-06	0.000305254
ENSG00000260267.1	24.2768	-0.809636	0.347923	0.00080431	0.0104549
ENSG00000065923.10	40.9617	-0.809592	0.354636	0.000906311	0.011398
ENSG00000166313.19	64.1717	-0.809453	0.339803	0.00069181	0.00934022
ENSG00000244701.1	6.87882	-0.809429	0.483725	0.00379636	0.0323782
ENSG00000135185.12	50.7417	-0.809391	0.267826	9.61014e-05	0.00208867
ENSG00000223529.1	17.7502	-0.809105	0.338046	0.00067119	0.00915203
ENSG00000143167.12	15.6247	-0.808333	0.466242	0.00337018	0.0296921
ENSG00000251369.9	31.3715	-0.803592	0.411982	0.00213012	0.0212749
ENSG00000166432.15	82.0391	-0.801949	0.422921	0.00242803	0.0235119
ENSG00000129824.16	156.246	-0.801395	0.213795	6.62981e-06	0.000244945
ENSG00000122417.15	49.43	-0.80119	0.35697	0.00103656	0.0125743
ENSG00000251022.6	79.6653	-0.801003	0.299455	0.000303805	0.00510874
ENSG00000139278.10	854.266	-0.800869	0.236041	2.65106e-05	0.000739969
ENSG00000214016.3	11.5109	-0.800801	0.443553	0.00298067	0.0273759
ENSG00000148303.17	1498.06	-0.800289	0.237082	2.83387e-05	0.000783626
ENSG00000105426.17	13.0968	-0.799964	0.455746	0.00332703	0.0295059
ENSG00000154265.16	70.0968	-0.797244	0.456065	0.00341324	0.0299281
ENSG00000141337.13	141.955	-0.795964	0.270203	0.000130499	0.00263783
ENSG00000101901.12	79.6788	-0.795743	0.301659	0.000346908	0.00566245
ENSG00000279865.1	15.1456	-0.795644	0.424839	0.00262259	0.0249616
ENSG00000102445.20	255.048	-0.794716	0.397078	0.00195627	0.0198277
ENSG00000117480.16	19.8183	-0.794172	0.41448	0.0023921	0.0232779
ENSG00000165516.11	58.8165	-0.794096	0.248952	5.69293e-05	0.00137557
ENSG00000168216.13	273.712	-0.793318	0.222302	1.39632e-05	0.000445189
ENSG00000160111.14	21.0566	-0.793026	0.47693	0.00412871	0.0342291
ENSG00000164300.17	210.265	-0.792463	0.268219	0.000128476	0.00260878
ENSG00000081059.20	616.334	-0.792356	0.466523	0.00385331	0.0327072
ENSG00000162244.12	727.683	-0.791835	0.196827	2.17866e-06	9.87217e-05
ENSG00000165169.11	43.1702	-0.790529	0.412321	0.00241983	0.0234452
ENSG00000141293.16	106.736	-0.790481	0.336936	0.000821851	0.0106055
ENSG00000234769.7	17.4242	-0.789507	0.499567	0.00490959	0.0382581
ENSG00000150401.15	45.3059	-0.78804	0.230369	2.50821e-05	0.000703405
ENSG00000152465.18	41.4532	-0.787465	0.395616	0.00206554	0.0206996
ENSG00000104408.11	441.229	-0.78691	0.280379	0.000212501	0.0038733
ENSG00000256667.6	9.84252	-0.785774	0.547959	0.00647977	0.0461567
ENSG00000272335.1	15.4183	-0.785333	0.507217	0.00529708	0.0402434
ENSG00000173511.10	32.8913	-0.784804	0.357367	0.00125364	0.0143384
ENSG00000114857.18	495.369	-0.782329	0.250209	7.4366e-05	0.00168917
ENSG00000265590.10	12.9774	-0.782067	0.547081	0.00662175	0.0468309
ENSG00000271109.2	14.8099	-0.781654	0.453566	0.0038187	0.0325064
ENSG00000137070.18	68.3904	-0.780511	0.314052	0.000577779	0.00823127
ENSG00000188785.12	49.7541	-0.779514	0.40199	0.00240355	0.0233579
ENSG00000114812.13	69.8649	-0.777367	0.233529	3.68108e-05	0.000966853
ENSG00000160683.5	51.771	-0.776714	0.508215	0.00568159	0.0422101
ENSG00000179909.15	27.9708	-0.774781	0.530553	0.00645848	0.0460418
ENSG00000089157.16	1592.57	-0.774728	0.285842	0.000301709	0.00508792
ENSG00000176105.14	14.6756	-0.773989	0.519008	0.00613651	0.0444404
ENSG00000173917.11	21.2076	-0.772189	0.416035	0.00298659	0.0274151
ENSG00000033867.16	67.5945	-0.772122	0.344799	0.00117757	0.0138143
ENSG00000242574.9	281.798	-0.771662	0.399807	0.00253246	0.0243116
ENSG00000152207.7	27.2005	-0.771543	0.474174	0.00481691	0.0378961
ENSG00000179583.20	628.26	-0.770629	0.36819	0.00172252	0.0181507
ENSG00000174500.13	30.2201	-0.768682	0.45403	0.00427708	0.0349339
ENSG00000099622.14	733.283	-0.767847	0.220397	2.14172e-05	0.000625242
ENSG00000131437.16	22.3411	-0.767634	0.388675	0.00231865	0.0227621
ENSG00000228224.3	25.9526	-0.767225	0.35687	0.00151397	0.0164396
ENSG00000183625.15	93.6526	-0.767062	0.470452	0.00487192	0.0381277
ENSG00000197119.13	119.836	-0.766988	0.333952	0.00103179	0.012525
ENSG00000127585.12	20.6881	-0.76528	0.535123	0.00705638	0.0490668
ENSG00000106049.9	23.737	-0.764801	0.305226	0.000580102	0.00825116
ENSG00000278133.1	31.7216	-0.764619	0.25719	0.000134953	0.00270233
ENSG00000135426.16	166.385	-0.763125	0.346775	0.0013512	0.0151049
ENSG00000247828.8	111.758	-0.762982	0.352492	0.00148373	0.0162499
ENSG00000153933.10	48.323	-0.760583	0.431567	0.00383101	0.0325645
ENSG00000181754.7	39.3742	-0.759784	0.519097	0.00680874	0.0477827
ENSG00000171476.22	39.7358	-0.758644	0.44653	0.00440048	0.0356037
ENSG00000272325.2	359.445	-0.758575	0.229363	4.30235e-05	0.00110386
ENSG00000215158.9	25.0726	-0.755928	0.403791	0.00307854	0.028028
ENSG00000122435.10	42.4962	-0.75413	0.471058	0.00543152	0.0409575
ENSG00000089022.14	97.5917	-0.754017	0.251871	0.000131601	0.00265108
ENSG00000108298.12	1690.48	-0.75235	0.205678	1.16252e-05	0.000382666
ENSG00000204219.11	15.4284	-0.75216	0.496146	0.00640242	0.0457705
ENSG00000153283.13	181.13	-0.751789	0.376242	0.00234186	0.0229142
ENSG00000173145.11	31.2676	-0.748154	0.415784	0.00372653	0.0319807
ENSG00000167904.15	24.366	-0.747183	0.348988	0.00168107	0.0178016
ENSG00000176593.8	30.8733	-0.746932	0.317017	0.000953082	0.0118028
ENSG00000188846.14	881.499	-0.746488	0.21486	2.43402e-05	0.000687458
ENSG00000197958.13	858.939	-0.745364	0.235885	7.71782e-05	0.00174859
ENSG00000197756.10	567.189	-0.745307	0.230774	6.03037e-05	0.00143185
ENSG00000148200.17	42.0946	-0.745033	0.463793	0.00557864	0.0416015
ENSG00000187109.15	662.233	-0.744533	0.272651	0.000320799	0.00531837
ENSG00000266947.1	10.4923	-0.743765	0.466482	0.00573634	0.0424777
ENSG00000163785.13	60.6714	-0.743617	0.265764	0.000260634	0.00453258
ENSG00000148019.14	102.113	-0.743314	0.379165	0.00265112	0.0251793
ENSG00000159958.7	61.0407	-0.740158	0.489323	0.00676265	0.0475441
ENSG00000213178.3	168.781	-0.739401	0.310555	0.000918658	0.0115045
ENSG00000173349.6	29.507	-0.73755	0.287531	0.000546209	0.00790162
ENSG00000131067.17	28.4535	-0.737355	0.385673	0.00303974	0.0277314
ENSG00000100027.17	71.3208	-0.736277	0.366443	0.00243312	0.0235356
ENSG00000142188.17	109.146	-0.735387	0.190684	5.60297e-06	0.000212746
ENSG00000198081.11	52.8084	-0.735266	0.26981	0.000339706	0.00556018
ENSG00000063177.13	800.434	-0.735248	0.247979	0.000157081	0.00304053
ENSG00000145675.15	292.018	-0.734548	0.265609	0.000300375	0.00507194
ENSG00000007264.15	93.5405	-0.734198	0.403193	0.0037701	0.0322159
ENSG00000138381.10	74.6064	-0.733769	0.27775	0.000441385	0.00674695
ENSG00000233927.5	179.399	-0.733625	0.305939	0.000897943	0.0113248
ENSG00000181847.12	63.0648	-0.733364	0.439213	0.00517796	0.0395917
ENSG00000261490.1	98.6502	-0.732807	0.27367	0.000397409	0.00624854
ENSG00000206561.14	46.3749	-0.732523	0.343425	0.00182447	0.0188897
ENSG00000113263.13	357.249	-0.731137	0.36996	0.00268867	0.0254274
ENSG00000167286.10	105.758	-0.730322	0.447122	0.00563062	0.0419014
ENSG00000072071.16	35.1361	-0.730108	0.323871	0.0013472	0.0150887
ENSG00000088179.9	160.538	-0.729788	0.372344	0.00280908	0.0262455
ENSG00000159433.12	31.0571	-0.725567	0.300775	0.000893099	0.0112877
ENSG00000152133.16	41.913	-0.723949	0.382482	0.0033595	0.0296462
ENSG00000133114.18	53.2453	-0.722604	0.313888	0.00122483	0.0141085
ENSG00000188234.14	60.8662	-0.721674	0.290518	0.000741025	0.00982589
ENSG00000154217.15	141.307	-0.721327	0.196728	1.29483e-05	0.0004188
ENSG00000196705.8	99.545	-0.720593	0.299913	0.000937704	0.0116959
ENSG00000138795.10	240.113	-0.720058	0.460176	0.00669119	0.0471908
ENSG00000235437.8	86.0275	-0.717687	0.293018	0.000832959	0.0106945
ENSG00000136942.15	292.541	-0.716789	0.251871	0.000251917	0.00441549
ENSG00000115687.14	67.6836	-0.715195	0.338067	0.0020538	0.0206051
ENSG00000198455.5	24.9222	-0.715058	0.450166	0.00654117	0.0464269
ENSG00000025156.13	25.6806	-0.714835	0.368078	0.00312208	0.0282942
ENSG00000240891.8	39.0438	-0.71449	0.39066	0.00402983	0.0337868
ENSG00000114391.13	363.034	-0.714441	0.266959	0.000433157	0.00666694
ENSG00000167766.19	124.828	-0.714119	0.309475	0.00125279	0.0143378
ENSG00000140511.12	74.42	-0.713399	0.411541	0.00495525	0.0384803
ENSG00000162976.13	76.3802	-0.712812	0.229183	0.000106317	0.00225393
ENSG00000227195.11	17.9747	-0.711557	0.458563	0.00710423	0.0492108
ENSG00000198270.13	28.0725	-0.711153	0.307022	0.0012396	0.0142418
ENSG00000073536.18	23.4779	-0.710318	0.411813	0.00511119	0.0392738
ENSG00000127152.18	141.12	-0.709813	0.371456	0.00342712	0.0300197
ENSG00000169193.12	42.3948	-0.708302	0.397464	0.00457728	0.0366615
ENSG00000157036.13	30.094	-0.706992	0.307544	0.00132362	0.0149178
ENSG00000226179.6	12.7671	-0.704221	0.439192	0.00666215	0.0470419
ENSG00000242952.1	18.3666	-0.702743	0.377291	0.00393891	0.033291
ENSG00000128000.17	91.2108	-0.701642	0.360671	0.00328211	0.0292385
ENSG00000174353.17	103.132	-0.701273	0.235682	0.000177304	0.00334828
ENSG00000203667.10	81.1771	-0.700029	0.264841	0.000511534	0.00750981
ENSG00000078687.17	116.603	-0.699844	0.259356	0.000432854	0.00666694
ENSG00000099204.20	292.661	-0.699479	0.357925	0.00324619	0.0289765
ENSG00000114770.17	212.365	-0.699325	0.352522	0.00303196	0.027703
ENSG00000103064.15	210.783	-0.69867	0.264835	0.000522704	0.00761728
ENSG00000074935.14	25.1431	-0.698152	0.418537	0.00603923	0.0439324
ENSG00000085788.14	63.1101	-0.697879	0.282341	0.000854414	0.0109214
ENSG00000005436.14	25.2488	-0.69613	0.419366	0.00619084	0.0446697
ENSG00000184787.19	278.721	-0.696074	0.18426	9.40498e-06	0.000322705
ENSG00000180822.12	36.5913	-0.695764	0.353134	0.00317952	0.02851
ENSG00000140471.17	88.1824	-0.694925	0.285443	0.000962432	0.0118819
ENSG00000121989.15	15.456	-0.694311	0.40147	0.00542982	0.0409575
ENSG00000167658.16	4583.6	-0.694272	0.232805	0.000179345	0.00337967
ENSG00000256594.8	44.4501	-0.694054	0.332841	0.00243121	0.0235299
ENSG00000133030.22	403.906	-0.693949	0.284293	0.000949441	0.0117844
ENSG00000174652.19	174.783	-0.692893	0.219123	9.77617e-05	0.00210791
ENSG00000187609.16	16.5865	-0.692758	0.382973	0.00462755	0.0369043
ENSG00000079335.20	72.7495	-0.692262	0.358235	0.00352508	0.0306966
ENSG00000165943.5	67.4551	-0.689379	0.208568	5.97839e-05	0.00142331
ENSG00000137054.16	34.1755	-0.688996	0.378624	0.00459703	0.0367597
ENSG00000186088.16	150.472	-0.688793	0.246334	0.000336552	0.00551871
ENSG00000076555.15	42.2279	-0.68795	0.312237	0.00185553	0.0190671
ENSG00000100575.14	24.0846	-0.686877	0.297936	0.00142467	0.0157093
ENSG00000149806.11	398.867	-0.685848	0.186315	1.46223e-05	0.000462512
ENSG00000132122.12	15.8051	-0.685425	0.425586	0.00713696	0.0493573
ENSG00000173726.11	160.221	-0.684017	0.249681	0.000411099	0.00641055
ENSG00000142534.7	1589.24	-0.683651	0.207201	6.28705e-05	0.00147704
ENSG00000177721.5	29.939	-0.682257	0.416931	0.00689025	0.0480994
ENSG00000176422.14	37.07	-0.681443	0.248791	0.000416984	0.00647397
ENSG00000178425.14	54.3515	-0.68024	0.241329	0.000326755	0.00539783
ENSG00000152117.17	58.2382	-0.679684	0.202143	5.10273e-05	0.00127446
ENSG00000162688.17	47.3378	-0.677762	0.346183	0.0035493	0.0308622
ENSG00000196405.13	850.106	-0.677649	0.269437	0.00082984	0.0106776
ENSG00000140932.10	141.742	-0.677364	0.358201	0.0041406	0.0342798
ENSG00000269929.3	37.1431	-0.677051	0.317465	0.00233494	0.0228591
ENSG00000099849.15	31.6224	-0.676904	0.271918	0.000896555	0.0113153
ENSG00000206573.9	115.423	-0.675979	0.313468	0.00221021	0.021964
ENSG00000104231.11	32.1014	-0.674725	0.378786	0.00532057	0.0403487
ENSG00000213762.12	59.4136	-0.674405	0.23942	0.00033837	0.00554342
ENSG00000109920.13	266.351	-0.674401	0.259047	0.000651	0.00896597
ENSG00000151131.11	24.2684	-0.674256	0.373065	0.00504462	0.0389063
ENSG00000172663.9	31.2775	-0.674096	0.292164	0.00150503	0.0163824
ENSG00000137504.14	153.634	-0.673756	0.309011	0.00210152	0.0210128
ENSG00000131355.15	540.169	-0.67374	0.325941	0.0027884	0.0260934
ENSG00000135974.10	82.9851	-0.672917	0.244939	0.000423851	0.00654635
ENSG00000180376.17	46.9701	-0.671298	0.347368	0.00387496	0.0328128
ENSG00000256087.7	31.5605	-0.670595	0.323472	0.00278786	0.0260934
ENSG00000260565.7	93.9062	-0.670018	0.184398	1.92071e-05	0.000574858
ENSG00000260261.2	13.3828	-0.668522	0.371896	0.00528682	0.0401979
ENSG00000135686.13	274.689	-0.665193	0.217379	0.000159905	0.0030818
ENSG00000254838.5	316.56	-0.664983	0.344966	0.00403389	0.033805
ENSG00000145439.12	51.0929	-0.664478	0.256632	0.000712767	0.00953902
ENSG00000067533.6	25.0311	-0.664443	0.365319	0.0051477	0.0393942
ENSG00000149311.19	916.101	-0.662697	0.302909	0.00217231	0.0216397
ENSG00000175390.15	352.006	-0.662504	0.208781	0.000109949	0.0023144
ENSG00000211751.9	320.256	-0.658727	0.335001	0.00379966	0.0323908
ENSG00000196950.14	56.4296	-0.657071	0.368331	0.00573668	0.0424777
ENSG00000134759.14	112.153	-0.657044	0.245814	0.000576294	0.00821669
ENSG00000113595.15	47.9859	-0.656833	0.250442	0.000670676	0.00915203
ENSG00000119723.17	34.463	-0.656269	0.311481	0.00274452	0.0257912
ENSG00000215908.10	124.182	-0.655631	0.26939	0.00116365	0.0137143
ENSG00000101695.9	169.956	-0.655314	0.279876	0.00150229	0.0163652
ENSG00000197969.14	94.1864	-0.655176	0.355928	0.00512408	0.0393417
ENSG00000181894.15	26.3432	-0.655024	0.32029	0.00320996	0.0287396
ENSG00000149260.18	15.4709	-0.654981	0.38265	0.00672255	0.047337
ENSG00000131797.12	84.1035	-0.654411	0.362341	0.00554144	0.041438
ENSG00000011258.16	81.564	-0.653401	0.247277	0.000643527	0.0089113
ENSG00000116754.13	447.107	-0.652905	0.25606	0.000847497	0.0108499
ENSG00000196670.14	60.7609	-0.65233	0.314653	0.00303793	0.027729
ENSG00000169087.11	124.782	-0.651728	0.265991	0.00113304	0.0134671
ENSG00000256229.8	48.5185	-0.65078	0.268352	0.00122113	0.0141024
ENSG00000152219.5	52.7573	-0.650605	0.320599	0.00340421	0.0299221
ENSG00000196757.8	104.168	-0.648264	0.253523	0.000849658	0.0108698
ENSG00000188542.10	21.1361	-0.64785	0.355902	0.00554252	0.041438
ENSG00000149716.13	71.7111	-0.647068	0.255302	0.000912382	0.0114663
ENSG00000135272.12	139.843	-0.64499	0.310194	0.00310016	0.0281949
ENSG00000116337.20	520.409	-0.644277	0.309605	0.00309839	0.0281943
ENSG00000188283.11	37.1346	-0.64417	0.301855	0.00271985	0.0256541
ENSG00000171960.12	65.0233	-0.642818	0.241807	0.00064774	0.00894183
ENSG00000232112.3	55.2065	-0.640828	0.356252	0.00599824	0.0437593
ENSG00000123600.20	42.8432	-0.640756	0.274129	0.0016322	0.0174363
ENSG00000108474.17	24.8998	-0.640489	0.352578	0.00578445	0.0427248
ENSG00000228981.3	32.1676	-0.640112	0.324725	0.00410376	0.0341175
ENSG00000244187.8	29.0215	-0.639017	0.269176	0.00149131	0.0162928
ENSG00000152944.9	48.9019	-0.638583	0.32895	0.0044292	0.0357387
ENSG00000121310.17	118.797	-0.63797	0.276162	0.00178074	0.0185619
ENSG00000280077.1	28.4829	-0.636643	0.366942	0.00698698	0.0486602
ENSG00000269609.6	77.6333	-0.6355	0.271997	0.00168049	0.0178016
ENSG00000167984.18	258.226	-0.635423	0.301931	0.00305372	0.0278162
ENSG00000070756.17	4194.51	-0.635263	0.202287	0.000142889	0.00282729
ENSG00000147121.16	34.665	-0.634957	0.31873	0.00400745	0.0336883
ENSG00000204084.13	108.319	-0.633642	0.239802	0.000712974	0.00953902
ENSG00000230979.3	33.2438	-0.633372	0.335541	0.00512538	0.0393417
ENSG00000167380.16	56.5312	-0.632273	0.264975	0.00149278	0.0162988
ENSG00000266338.6	172.383	-0.631626	0.306696	0.00347185	0.030337
ENSG00000147576.17	20.4979	-0.63109	0.348146	0.0061	0.0442327
ENSG00000187792.5	26.1824	-0.630927	0.329617	0.00488777	0.0381707
ENSG00000241058.4	33.4786	-0.630674	0.328987	0.004862	0.0381085
ENSG00000245910.8	56.648	-0.630158	0.310709	0.00376892	0.0322159
ENSG00000169239.13	80.8499	-0.628734	0.216437	0.000324512	0.00536575
ENSG00000123933.17	255.325	-0.627564	0.231118	0.000591212	0.00837574
ENSG00000172766.19	62.922	-0.626311	0.309052	0.00385531	0.0327086
ENSG00000117020.19	70.3639	-0.626302	0.331429	0.00527925	0.0401764
ENSG00000134283.18	184.536	-0.625174	0.191461	9.77725e-05	0.00210791
ENSG00000168237.18	48.7919	-0.624604	0.217909	0.00037558	0.00600683
ENSG00000184677.18	176.104	-0.624114	0.2131	0.000308271	0.00516434
ENSG00000245849.8	69.0853	-0.623253	0.301698	0.00356353	0.0309406
ENSG00000137038.8	27.8174	-0.621627	0.310157	0.00415882	0.0343507
ENSG00000143643.13	135.863	-0.620506	0.220322	0.000449792	0.00683439
ENSG00000138398.17	164.066	-0.620198	0.229824	0.000647283	0.00894183
ENSG00000152409.9	48.501	-0.619462	0.32931	0.00556365	0.0415245
ENSG00000138767.13	288.874	-0.619409	0.217227	0.000405245	0.00636385
ENSG00000119866.22	66.5625	-0.619308	0.34069	0.00638805	0.0456861
ENSG00000163257.11	106.601	-0.619167	0.204062	0.000224138	0.00403992
ENSG00000134954.14	998.733	-0.619013	0.316554	0.00471693	0.0374438
ENSG00000204628.12	1994.27	-0.618992	0.219752	0.000452978	0.00686521
ENSG00000150540.14	42.1493	-0.618984	0.336321	0.00609434	0.0442327
ENSG00000230124.8	72.041	-0.618151	0.210733	0.000314003	0.00522885
ENSG00000149212.12	324.151	-0.618133	0.279481	0.00254544	0.0244231
ENSG00000214736.8	71.0994	-0.617158	0.23154	0.000726919	0.00967487
ENSG00000274925.1	19.8527	-0.615038	0.316467	0.0049446	0.038433
ENSG00000104218.16	36.0462	-0.614583	0.273813	0.00238258	0.0232361
ENSG00000196275.14	38.6424	-0.614269	0.311372	0.00464104	0.0369953
ENSG00000106460.19	100.3	-0.613358	0.328381	0.00590293	0.0433237
ENSG00000196531.14	1181.98	-0.612518	0.177409	5.33077e-05	0.00131119
ENSG00000241741.1	63.7181	-0.612516	0.285599	0.00310163	0.0281949
ENSG00000165661.17	57.2795	-0.611834	0.25079	0.0014334	0.0157763
ENSG00000103479.17	987.094	-0.609759	0.121471	4.99482e-08	4.80799e-06
ENSG00000136932.14	62.0154	-0.609375	0.240513	0.00111466	0.0132953
ENSG00000168234.13	95.0748	-0.608771	0.333512	0.00661981	0.0468309
ENSG00000105202.9	167.744	-0.608428	0.278669	0.00287535	0.0266134
ENSG00000176595.4	63.8994	-0.60768	0.317793	0.00550393	0.0413212
ENSG00000284691.1	45.9565	-0.604386	0.297786	0.00427229	0.0349316
ENSG00000185344.15	113.023	-0.603959	0.207021	0.000358245	0.00580494
ENSG00000118965.16	20.611	-0.603652	0.307179	0.00498185	0.0385893
ENSG00000166260.13	68.9867	-0.602061	0.246732	0.00150831	0.0163981
ENSG00000130844.19	33.9692	-0.601602	0.30099	0.00465812	0.0371149
ENSG00000170989.10	274.761	-0.601488	0.312708	0.00553585	0.041438
ENSG00000161016.18	1417.18	-0.601334	0.199218	0.000261602	0.00454327
ENSG00000165006.14	495.366	0.60136	0.250509	0.00168781	0.0178483
ENSG00000001036.14	79.0865	0.601407	0.226411	0.000814676	0.0105434
ENSG00000121858.11	1436.62	0.601758	0.300684	0.00462693	0.0369043
ENSG00000128604.20	243.552	0.602975	0.254856	0.00183783	0.0189728
ENSG00000068024.17	379.385	0.604529	0.277658	0.00297922	0.0273759
ENSG00000175467.15	324.751	0.60455	0.245566	0.0014011	0.0155192
ENSG00000107331.17	498.439	0.604946	0.271558	0.0026158	0.0249163
ENSG00000111640.15	4537.49	0.605	0.242428	0.00127161	0.0144973
ENSG00000049656.14	273.148	0.605157	0.257982	0.00191797	0.0195732
ENSG00000125347.15	3074.62	0.605313	0.298684	0.00428239	0.0349339
ENSG00000178695.6	692.241	0.605457	0.284563	0.00335394	0.0296264
ENSG00000135365.16	874.236	0.605526	0.266665	0.00233338	0.0228591
ENSG00000125735.11	409.413	0.60581	0.277599	0.00292199	0.0269471
ENSG00000165280.18	648.642	0.607145	0.227248	0.000753636	0.00997826
ENSG00000154803.13	322.118	0.609564	0.22984	0.000788385	0.0102854
ENSG00000159228.13	71.3671	0.609739	0.257423	0.00176023	0.0184715
ENSG00000105281.12	152.191	0.610126	0.323429	0.00575765	0.0425975
ENSG00000188559.15	533.412	0.611827	0.301887	0.00414279	0.034282
ENSG00000100911.16	432.137	0.612128	0.231017	0.000782987	0.01023
ENSG00000064932.16	1521.75	0.612737	0.318352	0.00521816	0.0398478
ENSG00000177663.14	3103.91	0.61327	0.259236	0.00174157	0.0183189
ENSG00000165806.21	84.2901	0.61376	0.284712	0.0029983	0.0274675
ENSG00000116717.13	43.1608	0.61402	0.325633	0.00565782	0.0420654
ENSG00000167173.19	855.165	0.614369	0.276511	0.00252858	0.0243006
ENSG00000072110.15	1761.03	0.614536	0.287893	0.00314747	0.0283654
ENSG00000116260.17	350.438	0.614893	0.285418	0.00299121	0.0274433
ENSG00000122218.16	618.498	0.616546	0.157361	8.31836e-06	0.000294434
ENSG00000168256.18	175.673	0.616646	0.185134	8.12638e-05	0.00182031
ENSG00000185624.16	1048.45	0.617527	0.232257	0.000739976	0.0098193
ENSG00000090520.12	164.891	0.618158	0.309538	0.00430293	0.0350533
ENSG00000196547.15	1101.4	0.618187	0.29021	0.00312401	0.0282972
ENSG00000196975.16	139.491	0.618756	0.226663	0.000593316	0.00837974
ENSG00000128394.17	85.4988	0.619379	0.267844	0.00194545	0.0197667
ENSG00000120053.12	28.8659	0.619541	0.347117	0.00684176	0.0478923
ENSG00000170265.12	89.0361	0.620419	0.250801	0.00124529	0.0142795
ENSG00000113615.13	116.508	0.620468	0.264965	0.00178932	0.0186231
ENSG00000119383.21	221.418	0.621241	0.221701	0.000468314	0.00705561
ENSG00000273749.5	144.805	0.622725	0.315588	0.00444598	0.0358253
ENSG00000167461.12	686.523	0.624181	0.178957	4.35964e-05	0.00111547
ENSG00000108175.18	347.586	0.624275	0.216336	0.00035378	0.00575353
ENSG00000255031.5	80.3617	0.624318	0.306364	0.00379056	0.0323597
ENSG00000204217.15	128.066	0.625492	0.29279	0.00296556	0.0273065
ENSG00000014216.16	653.641	0.62555	0.263023	0.00157867	0.0169496
ENSG00000135334.9	305.549	0.626273	0.245574	0.000971071	0.0119414
ENSG00000100393.14	643.094	0.626375	0.154172	4.24458e-06	0.000168854
ENSG00000025708.14	2049.26	0.626754	0.311096	0.00395657	0.0333484
ENSG00000169228.14	861.278	0.628186	0.299597	0.00322553	0.0288499
ENSG00000204525.17	19847.3	0.628841	0.337961	0.00555916	0.0415084
ENSG00000102699.6	667.553	0.630612	0.218732	0.000344568	0.00562942
ENSG00000170027.7	263.414	0.631742	0.187104	6.30723e-05	0.00147983
ENSG00000121316.11	2101.5	0.631764	0.333389	0.00508131	0.0391215
ENSG00000167553.16	165.882	0.631886	0.252399	0.00107805	0.0129279
ENSG00000123416.15	938.926	0.632592	0.20977	0.000221164	0.00399927
ENSG00000104825.17	87.341	0.632698	0.215067	0.000281745	0.00482898
ENSG00000111801.16	464.687	0.633932	0.210882	0.000226609	0.00408033
ENSG00000168016.15	1177.65	0.634701	0.248685	0.000923784	0.0115525
ENSG00000100345.22	4771.93	0.634723	0.267224	0.00151879	0.0164714
ENSG00000068400.13	391.006	0.635035	0.171717	1.81668e-05	0.000552073
ENSG00000159479.17	97.9838	0.635838	0.200528	0.000128224	0.00260664
ENSG00000184988.8	90.5399	0.63663	0.225137	0.000397552	0.00624854
ENSG00000125449.7	80.9908	0.63685	0.240898	0.000698355	0.0094098
ENSG00000172725.14	202.822	0.637163	0.284548	0.00215441	0.0215054
ENSG00000100462.16	142.157	0.638366	0.226891	0.000411872	0.00641142
ENSG00000216490.4	2533.79	0.639171	0.296473	0.00263868	0.0250879
ENSG00000134318.14	128.284	0.639407	0.230867	0.000469806	0.00706245
ENSG00000153029.15	327.115	0.640683	0.201056	0.000118147	0.00244647
ENSG00000131759.18	916.386	0.641145	0.309387	0.00321268	0.0287495
ENSG00000228716.7	96.5629	0.641228	0.326983	0.00417929	0.0344415
ENSG00000253626.4	24.6103	0.642519	0.312994	0.00334532	0.0295915
ENSG00000188897.9	475.098	0.643098	0.327428	0.00411296	0.0341555
ENSG00000115129.14	26.7236	0.64397	0.2817	0.00184251	0.0190101
ENSG00000139832.5	87.5461	0.644009	0.377303	0.00714379	0.0493725
ENSG00000197249.14	6989.91	0.644147	0.339159	0.00474319	0.0375138
ENSG00000142039.4	253.614	0.644288	0.182046	3.19506e-05	0.000869994
ENSG00000182197.12	82.1842	0.645074	0.290338	0.0021673	0.0216099
ENSG00000196535.17	455.823	0.646727	0.178748	2.3243e-05	0.000668678
ENSG00000146094.16	2212.22	0.64706	0.337416	0.00448783	0.0360925
ENSG00000168610.16	2001.38	0.647145	0.258487	0.000996723	0.0121527
ENSG00000055130.17	184.693	0.648636	0.268744	0.0012744	0.0145198
ENSG00000106789.13	83.2089	0.649417	0.261993	0.0010575	0.012751
ENSG00000159840.16	2958.42	0.649557	0.332201	0.00407001	0.0339638
ENSG00000138835.22	316.823	0.65012	0.225631	0.000312018	0.0052173
ENSG00000122643.22	224.521	0.650525	0.320245	0.00338932	0.029806
ENSG00000068323.17	885.415	0.650768	0.237415	0.000483457	0.00719849
ENSG00000167850.4	91.3184	0.651323	0.348269	0.00489137	0.0381707
ENSG00000162909.18	890.539	0.651634	0.223199	0.000273639	0.00472378
ENSG00000125434.11	20.7941	0.65178	0.385662	0.00712536	0.0493154
ENSG00000059804.16	2775.81	0.651929	0.320525	0.00334581	0.0295915
ENSG00000171132.14	34.2878	0.652151	0.333325	0.00400931	0.0336883
ENSG00000234857.2	252.675	0.65236	0.220437	0.00023931	0.00426163
ENSG00000135404.12	799.062	0.652969	0.253301	0.00078071	0.0102152
ENSG00000038427.16	2055.19	0.653469	0.323098	0.00341329	0.0299281
ENSG00000158882.15	70.4371	0.653967	0.269091	0.00118471	0.0138343
ENSG00000142961.15	260.42	0.654916	0.283572	0.00164017	0.0175004
ENSG00000101773.19	44.2171	0.655293	0.269789	0.00118147	0.0138237
ENSG00000128203.7	46.1055	0.655991	0.328208	0.00356838	0.0309526
ENSG00000204394.13	120.291	0.657303	0.354844	0.00494656	0.038433
ENSG00000132646.11	99.2929	0.660458	0.289035	0.00170424	0.01799
ENSG00000112245.12	148.508	0.661144	0.359018	0.00497561	0.0385695
ENSG00000140525.19	36.0667	0.662231	0.382417	0.00624312	0.0449021
ENSG00000176619.13	80.8224	0.662422	0.276354	0.00124656	0.0142825
ENSG00000235750.10	1180.68	0.663803	0.28758	0.0015765	0.0169496
ENSG00000008394.13	65.842	0.665292	0.332669	0.00340696	0.0299242
ENSG00000099364.18	60.397	0.666079	0.238538	0.000381135	0.00608177
ENSG00000103005.12	704.779	0.667168	0.280748	0.00128944	0.0146257
ENSG00000176393.11	284.579	0.667451	0.280903	0.00128874	0.0146257
ENSG00000068784.13	105.459	0.667978	0.218839	0.000161762	0.00310253
ENSG00000134452.20	257.3	0.669453	0.154057	9.3508e-07	5.10795e-05
ENSG00000096080.12	51.7189	0.669791	0.286077	0.00140133	0.0155192
ENSG00000135900.4	103.68	0.669964	0.204154	7.19956e-05	0.00164371
ENSG00000149485.19	49.2196	0.670211	0.330399	0.00311099	0.0282368
ENSG00000177119.17	182.403	0.670651	0.19376	3.7078e-05	0.000972438
ENSG00000072952.19	441.05	0.671044	0.353107	0.00417287	0.034419
ENSG00000151694.14	319.843	0.671807	0.275142	0.00105179	0.0127417
ENSG00000188493.15	46.7913	0.671837	0.26072	0.000712923	0.00953902
ENSG00000127952.17	76.655	0.671873	0.254996	0.000600147	0.00846192
ENSG00000135378.4	288.658	0.67376	0.359819	0.00438654	0.0355475
ENSG00000095139.14	492.891	0.674168	0.12967	1.28446e-08	1.59542e-06
ENSG00000169756.16	310.518	0.674815	0.203157	6.07427e-05	0.00144018
ENSG00000140105.18	1109.88	0.675219	0.358506	0.00425279	0.0348201
ENSG00000172534.14	199.129	0.675835	0.236807	0.000298529	0.00506097
ENSG00000059573.9	62.5391	0.676105	0.33205	0.00297239	0.027341
ENSG00000123131.13	35.8944	0.67636	0.394463	0.00606164	0.0440775
ENSG00000183955.13	90.5053	0.676383	0.233382	0.000258178	0.00449866
ENSG00000124151.19	517.875	0.676796	0.182641	1.39241e-05	0.00044517
ENSG00000148450.13	56.8817	0.677374	0.370068	0.00473267	0.0374866
ENSG00000154127.10	168.78	0.677533	0.195475	3.50988e-05	0.000935687
ENSG00000160999.10	124.428	0.67758	0.286487	0.00126547	0.0144458
ENSG00000125826.21	685.668	0.678339	0.294876	0.00150254	0.0163652
ENSG00000136861.18	256.828	0.678605	0.388621	0.00562563	0.0418818
ENSG00000135899.19	1379.63	0.679028	0.27491	0.000937881	0.0116959
ENSG00000181481.14	114.472	0.679751	0.251967	0.000477311	0.00713683
ENSG00000128335.14	880.325	0.680037	0.308333	0.00191327	0.0195432
ENSG00000197063.11	185.002	0.680495	0.253553	0.000496254	0.00732777
ENSG00000132357.14	207.425	0.680876	0.287326	0.00123046	0.0141642
ENSG00000116574.6	57.5522	0.680954	0.326209	0.00256585	0.0245792
ENSG00000204536.14	39.1357	0.681121	0.254587	0.000507615	0.00745842
ENSG00000106211.10	95.7875	0.681175	0.398479	0.00599473	0.0437517
ENSG00000119139.21	64.0108	0.681984	0.30547	0.00176749	0.0184917
ENSG00000185164.14	196.22	0.683083	0.318507	0.00220374	0.0219119
ENSG00000095370.20	623.632	0.683925	0.271709	0.000800573	0.0104139
ENSG00000134333.14	807.945	0.684563	0.19483	2.82448e-05	0.000782904
ENSG00000160883.11	1581.03	0.685816	0.34376	0.00313644	0.028309
ENSG00000179604.10	43.954	0.686357	0.314464	0.00197116	0.0199445
ENSG00000000938.13	3785.31	0.686569	0.287495	0.00113886	0.0134935
ENSG00000111424.12	129.346	0.68736	0.230619	0.000186585	0.00348658
ENSG00000074695.6	190.235	0.688528	0.366525	0.00404895	0.0338992
ENSG00000161036.13	165.243	0.688587	0.286175	0.00107304	0.0128852
ENSG00000110057.8	498.826	0.68992	0.295806	0.00130646	0.0147717
ENSG00000163956.13	501.191	0.689956	0.22233	0.000121624	0.00249794
ENSG00000113407.14	150.903	0.690785	0.207189	5.34599e-05	0.00131312
ENSG00000054523.18	349.576	0.691004	0.290941	0.0011566	0.0136583
ENSG00000139890.10	122.845	0.691864	0.352717	0.00330181	0.0293117
ENSG00000103966.11	107.5	0.692066	0.242077	0.000271344	0.00469591
ENSG00000204310.13	333.811	0.692729	0.238893	0.000237001	0.00423648
ENSG00000112773.16	154.622	0.69302	0.291871	0.00114799	0.0135747
ENSG00000177674.16	680.879	0.693301	0.284303	0.000958672	0.0118556
ENSG00000132003.9	26.851	0.693719	0.315649	0.00183349	0.01895
ENSG00000100889.12	88.9541	0.693931	0.343595	0.00285254	0.0264855
ENSG00000196663.16	615.614	0.694757	0.343331	0.00281521	0.0262891
ENSG00000126262.5	1895.9	0.695287	0.389624	0.00482037	0.0378989
ENSG00000130402.13	1072.08	0.695365	0.253344	0.000383118	0.00610247
ENSG00000182718.18	1128.47	0.69549	0.238122	0.000218389	0.00396035
ENSG00000143862.8	251.64	0.695576	0.251434	0.000357698	0.00580494
ENSG00000141574.8	1205.82	0.696274	0.396745	0.00510654	0.0392699
ENSG00000163737.4	148.332	0.697081	0.419975	0.00616683	0.0446237
ENSG00000213689.14	94.1329	0.698983	0.39007	0.00466832	0.037173
ENSG00000013374.17	495.737	0.699281	0.248672	0.000304405	0.00511401
ENSG00000110013.13	33.8784	0.699606	0.317991	0.00177477	0.0185368
ENSG00000070214.16	162.97	0.700869	0.231701	0.000150576	0.00295641
ENSG00000179562.3	209.907	0.701251	0.225554	0.000112825	0.00235819
ENSG00000204267.16	831.046	0.70254	0.250048	0.000302102	0.00508972
ENSG00000163798.13	116.54	0.706434	0.16701	1.28911e-06	6.65404e-05
ENSG00000101162.4	607.618	0.707007	0.39413	0.00448926	0.0360925
ENSG00000184922.14	3037.3	0.708163	0.281248	0.000713857	0.00953902
ENSG00000127838.14	160.112	0.70933	0.268907	0.000498096	0.00733672
ENSG00000058262.10	621.528	0.70951	0.224225	8.94869e-05	0.00196496
ENSG00000188486.3	46.9776	0.710157	0.344165	0.00238814	0.0232648
ENSG00000104972.15	347.277	0.710194	0.280513	0.00067944	0.00923624
ENSG00000182054.10	212.409	0.710455	0.291375	0.000887439	0.0112401
ENSG00000241839.10	1235.53	0.710798	0.290041	0.000855533	0.0109214
ENSG00000172771.12	21.7198	0.711507	0.393794	0.00428215	0.0349339
ENSG00000160255.18	5630.35	0.711625	0.214043	4.99151e-05	0.00125372
ENSG00000074800.16	1635.59	0.714936	0.207441	3.12796e-05	0.000856455
ENSG00000154305.18	356.68	0.715034	0.22448	8.09715e-05	0.00181605
ENSG00000121064.13	474.991	0.715099	0.241157	0.000171873	0.00326214
ENSG00000133812.17	224.118	0.718355	0.241461	0.000163908	0.00313857
ENSG00000010292.13	187.545	0.718487	0.216948	5.06345e-05	0.00126821
ENSG00000180573.10	994.253	0.718649	0.300737	0.000980756	0.0120037
ENSG00000272941.1	110.776	0.718932	0.359503	0.0026795	0.0253542
ENSG00000111602.12	56.7546	0.72063	0.36373	0.00277939	0.0260417
ENSG00000082641.16	326.97	0.720693	0.162883	4.90964e-07	2.98399e-05
ENSG00000214110.3	23.0119	0.722188	0.458214	0.00649386	0.0462201
ENSG00000276644.5	18.8207	0.722782	0.42076	0.00491575	0.0382581
ENSG00000114346.14	26.8544	0.723726	0.381636	0.00333541	0.0295507
ENSG00000180316.13	100.326	0.723902	0.418932	0.0047917	0.037783
ENSG00000106785.15	571.742	0.724114	0.317237	0.00128236	0.0145732
ENSG00000250067.12	15.46	0.728222	0.425984	0.00488556	0.0381707
ENSG00000204386.12	176.604	0.730583	0.21988	4.60101e-05	0.0011705
ENSG00000196664.5	68.8243	0.731296	0.420918	0.00455512	0.036523
ENSG00000166188.3	172.982	0.734311	0.240885	0.000119119	0.00246374
ENSG00000164051.14	15.3314	0.734581	0.3756	0.00277994	0.0260417
ENSG00000112343.11	1117.89	0.734712	0.242718	0.00012785	0.00260442
ENSG00000106462.11	36.704	0.734904	0.385986	0.00312682	0.0283083
ENSG00000120899.18	1696.81	0.735665	0.208738	2.11047e-05	0.000618146
ENSG00000215244.3	51.9131	0.736028	0.422767	0.00443252	0.0357492
ENSG00000134827.8	75.7781	0.736485	0.455372	0.00565974	0.0420654
ENSG00000119522.16	236.594	0.736719	0.241648	0.000117717	0.00244041
ENSG00000188404.10	11609.7	0.737056	0.321452	0.00118001	0.0138237
ENSG00000060558.4	107.525	0.737959	0.245822	0.000137126	0.00273147
ENSG00000173083.16	233.432	0.738166	0.317817	0.00108383	0.0129797
ENSG00000128228.5	41.7045	0.73916	0.421544	0.00426288	0.0348706
ENSG00000068489.13	48.1291	0.739717	0.312599	0.000955163	0.0118204
ENSG00000203999.9	104.019	0.739796	0.454049	0.00545534	0.0410383
ENSG00000145050.19	113.263	0.740106	0.333168	0.00140792	0.0155631
ENSG00000204428.12	20.554	0.741195	0.419051	0.00409358	0.0340941
ENSG00000117298.16	1507.99	0.741426	0.316865	0.00101982	0.0123982
ENSG00000142185.16	108.275	0.743051	0.374727	0.00251751	0.0242203
ENSG00000168615.13	124.896	0.743658	0.359413	0.00204088	0.0205449
ENSG00000254986.7	66.1941	0.744236	0.301396	0.00070153	0.00942856
ENSG00000164733.22	2164.08	0.744521	0.223897	4.28041e-05	0.00109994
ENSG00000117143.13	59.1105	0.745029	0.423555	0.00411238	0.0341555
ENSG00000185722.18	370.676	0.745097	0.23211	6.47025e-05	0.00151409
ENSG00000163754.18	507.177	0.745991	0.351913	0.00178206	0.0185619
ENSG00000171316.12	223.715	0.75005	0.288716	0.000469957	0.00706245
ENSG00000205730.7	112.533	0.751603	0.348971	0.00159789	0.0171118
ENSG00000163171.8	1010.99	0.751887	0.316651	0.000887409	0.0112401
ENSG00000213928.9	1146.82	0.752397	0.264098	0.000213356	0.00388097
ENSG00000132825.7	191.529	0.752947	0.273358	0.000287477	0.00491304
ENSG00000234127.9	294.979	0.753497	0.213073	1.86159e-05	0.000560935
ENSG00000140416.23	81.4321	0.754015	0.20223	8.70006e-06	0.000304982
ENSG00000162073.14	33.2446	0.754432	0.366033	0.0019903	0.0201268
ENSG00000270629.6	620.741	0.754675	0.186883	2.37806e-06	0.000105083
ENSG00000105355.9	412.968	0.755819	0.313819	0.00079423	0.0103541
ENSG00000012048.23	70.3635	0.756477	0.283973	0.000374839	0.00600683
ENSG00000215039.7	44.587	0.757139	0.245992	9.75572e-05	0.00210791
ENSG00000100714.17	89.3593	0.758641	0.297049	0.000516658	0.0075601
ENSG00000108984.15	278.42	0.758732	0.404531	0.0030197	0.0276193
ENSG00000156515.24	609.515	0.758827	0.254689	0.00013528	0.00270377
ENSG00000077420.16	1259.94	0.760044	0.289897	0.000419676	0.00649526
ENSG00000111912.20	171.97	0.760894	0.329371	0.00101996	0.0123982
ENSG00000187122.17	12.8724	0.761049	0.495189	0.00595009	0.043533
ENSG00000130595.19	17.5612	0.761738	0.535733	0.00725437	0.0499945
ENSG00000128595.17	122.784	0.761751	0.26337	0.000178247	0.00336252
ENSG00000112312.10	15.4347	0.761766	0.484882	0.00557157	0.0415662
ENSG00000198363.18	194.408	0.762177	0.429486	0.00370931	0.0318954
ENSG00000111885.7	306.82	0.762371	0.28169	0.00032105	0.00531837
ENSG00000173848.19	30.5281	0.762515	0.464683	0.00486165	0.0381085
ENSG00000117226.12	255.244	0.762722	0.423479	0.00349814	0.0305068
ENSG00000166451.14	15.9724	0.763321	0.394217	0.00258203	0.024681
ENSG00000042493.16	463.359	0.764504	0.306686	0.000602895	0.00848724
ENSG00000169704.5	37.7228	0.765201	0.472376	0.0050097	0.0387376
ENSG00000091490.11	300.176	0.766561	0.370162	0.00184938	0.0190409
ENSG00000103876.13	38.6688	0.768785	0.344638	0.00122089	0.0141024
ENSG00000142657.21	2134.18	0.769359	0.350518	0.00133719	0.0150189
ENSG00000232533.1	29.4152	0.771284	0.266271	0.00016905	0.00321972
ENSG00000075702.19	11.1046	0.771762	0.525393	0.00643767	0.0459671
ENSG00000172936.16	1908.92	0.772272	0.228605	3.13091e-05	0.000856455
ENSG00000159588.15	44.4879	0.774473	0.402228	0.00253082	0.024309
ENSG00000035862.12	1082.11	0.777014	0.295804	0.000385966	0.00612592
ENSG00000076641.4	699.293	0.778038	0.330545	0.000844973	0.0108254
ENSG00000196358.11	766.324	0.778985	0.435075	0.00335259	0.0296264
ENSG00000256235.3	82.3741	0.779767	0.300935	0.000424863	0.00655629
ENSG00000113273.17	112.697	0.779807	0.218859	1.50445e-05	0.000473343
ENSG00000178896.9	28.0684	0.780575	0.418522	0.00283112	0.0263823
ENSG00000062598.18	389.691	0.780692	0.276921	0.000209164	0.00384
ENSG00000166889.14	411.553	0.782765	0.235489	3.66681e-05	0.000965418
ENSG00000155506.18	339.006	0.782939	0.176798	3.63735e-07	2.33e-05
ENSG00000178719.17	1072.24	0.78312	0.33591	0.000880718	0.0111708
ENSG00000143801.18	20.8506	0.783505	0.398994	0.00223454	0.0221324
ENSG00000101310.17	213.563	0.783581	0.1887	1.27716e-06	6.61151e-05
ENSG00000148926.10	268.627	0.783662	0.421638	0.00283717	0.026411
ENSG00000112473.18	185.518	0.784394	0.2475	6.35425e-05	0.0014889
ENSG00000084234.18	2159.01	0.785679	0.235667	3.49635e-05	0.000933479
ENSG00000134910.14	217.848	0.788012	0.291073	0.000289043	0.00492563
ENSG00000205413.8	1050.66	0.789626	0.409943	0.0023793	0.0232168
ENSG00000106070.20	111.604	0.792232	0.520825	0.00542246	0.0409513
ENSG00000267281.2	26.1097	0.794075	0.348941	0.00098061	0.0120037
ENSG00000245213.7	10.2609	0.79421	0.444975	0.00319586	0.0286277
ENSG00000157343.9	5.52605	0.794274	0.585048	0.00713125	0.049337
ENSG00000102034.17	727.505	0.794417	0.209683	5.77662e-06	0.000218408
ENSG00000128011.5	152.757	0.794615	0.351108	0.00101173	0.0123235
ENSG00000113749.7	1567.86	0.794743	0.42805	0.00272814	0.0257051
ENSG00000244482.10	1069.64	0.795238	0.335552	0.000755515	0.00998709
ENSG00000204516.10	161.007	0.795711	0.217589	9.77821e-06	0.000331677
ENSG00000174791.11	35.7774	0.795737	0.454776	0.00342147	0.029985
ENSG00000083444.17	316.305	0.797487	0.323756	0.000576154	0.00821669
ENSG00000103148.17	517.014	0.797543	0.506109	0.00480171	0.037819
ENSG00000116514.17	734.489	0.80028	0.272807	0.000133714	0.0026815
ENSG00000105612.9	156.216	0.801133	0.331673	0.000650596	0.00896597
ENSG00000123384.14	390.456	0.80218	0.361149	0.00109757	0.013109
ENSG00000169397.3	19.4088	0.802761	0.539635	0.00553586	0.041438
ENSG00000198715.13	122.839	0.803291	0.317287	0.000462255	0.00698204
ENSG00000174007.9	175.46	0.804594	0.336698	0.000690066	0.00932374
ENSG00000149476.16	52.8918	0.807256	0.324262	0.000514775	0.00754494
ENSG00000198019.13	527.356	0.808206	0.588711	0.00661242	0.0468207
ENSG00000225697.13	84.2333	0.808688	0.230676	1.68137e-05	0.000518638
ENSG00000279320.1	38.1496	0.809763	0.506616	0.00439223	0.0355693
ENSG00000075151.22	250.655	0.810741	0.243509	3.23349e-05	0.000879113
ENSG00000272150.5	54.3276	0.810978	0.357904	0.000943296	0.011747
ENSG00000066336.12	2903.56	0.811428	0.361051	0.000989013	0.0120798
ENSG00000005249.13	161.934	0.813746	0.332852	0.000570963	0.0081734
ENSG00000198933.9	264.544	0.81395	0.374752	0.00119191	0.0138911
ENSG00000137310.12	41.0395	0.814617	0.382488	0.00132331	0.0149178
ENSG00000107863.19	63.4861	0.816954	0.285324	0.000158172	0.00305503
ENSG00000259399.1	19.6537	0.81698	1.62554	0.00617088	0.0446349
ENSG00000157551.19	1615.79	0.81774	0.414933	0.00192492	0.0196317
ENSG00000254470.3	1923.58	0.818244	0.316775	0.000375764	0.00600683
ENSG00000128245.15	290.275	0.818263	0.178546	1.52935e-07	1.16481e-05
ENSG00000107438.9	115.724	0.818286	0.443641	0.00256022	0.0245384
ENSG00000072121.17	210.877	0.818931	0.238435	2.12356e-05	0.000620957
ENSG00000168961.17	915.661	0.819868	0.33857	0.000595903	0.00840874
ENSG00000198734.12	427.1	0.823597	0.42011	0.0019289	0.0196483
ENSG00000100908.14	11.4266	0.824585	0.395238	0.00142044	0.0156724
ENSG00000120725.13	66.7057	0.825611	0.394347	0.00138964	0.015457
ENSG00000089692.9	38.8023	0.829178	0.62851	0.00670834	0.047293
ENSG00000075420.13	422.915	0.830059	0.291087	0.00015669	0.00303627
ENSG00000128512.23	75.0433	0.830997	0.374867	0.000996052	0.0121527
ENSG00000042445.14	91.6136	0.831899	0.209695	2.39986e-06	0.000105523
ENSG00000236263.1	9.07869	0.832286	0.498754	0.00351807	0.0306611
ENSG00000280213.1	6.22439	0.835746	0.560521	0.0048797	0.0381633
ENSG00000272669.1	54.2675	0.835993	0.404495	0.0014284	0.0157406
ENSG00000215895.4	10.9542	0.837146	0.558339	0.0047824	0.0377337
ENSG00000203814.6	127.274	0.838607	0.352123	0.000622082	0.0087023
ENSG00000180596.7	103.168	0.84125	0.365634	0.000768084	0.010102
ENSG00000282851.2	155.512	0.841905	0.390885	0.00112497	0.0134003
ENSG00000162714.12	101.894	0.847755	0.399928	0.00119994	0.0139664
ENSG00000162367.11	65.9958	0.84851	0.47593	0.00261643	0.0249163
ENSG00000174099.12	33.1912	0.84896	0.337686	0.000411874	0.00641142
ENSG00000109906.14	225.524	0.849742	0.573104	0.00471652	0.0374438
ENSG00000115677.17	771.325	0.851013	0.283053	8.75098e-05	0.00193587
ENSG00000132669.14	92.6031	0.85165	0.417116	0.00143336	0.0157763
ENSG00000158406.5	103.082	0.851899	0.483885	0.00271016	0.0255763
ENSG00000123352.18	31.292	0.852785	0.447241	0.00195952	0.0198494
ENSG00000183763.9	4.59552	0.853801	0.691695	0.00708012	0.0491359
ENSG00000129667.13	501.518	0.856772	0.319777	0.000245189	0.00434029
ENSG00000157637.13	459.608	0.858496	0.253146	2.18866e-05	0.000635819
ENSG00000132694.19	599.013	0.858528	0.266844	4.11879e-05	0.00106301
ENSG00000148346.12	234.067	0.859104	0.657839	0.00620647	0.0447107
ENSG00000127666.10	66.2762	0.861384	0.239969	1.01985e-05	0.000343644
ENSG00000259719.6	6.36601	0.862329	0.66733	0.00628222	0.0451104
ENSG00000180767.10	25.7806	0.862365	0.515524	0.00313109	0.0283083
ENSG00000134575.13	75.5168	0.863685	0.328003	0.000275375	0.00474262
ENSG00000103196.12	908.239	0.863835	0.385835	0.000834936	0.0107122
ENSG00000148175.13	794.283	0.864792	0.349805	0.000439509	0.0067356
ENSG00000074842.8	154.289	0.867743	0.387515	0.000822689	0.0106086
ENSG00000177628.16	374.394	0.868078	0.267116	3.55876e-05	0.000944477
ENSG00000162736.17	507.488	0.868105	0.187798	1.08731e-07	8.74445e-06
ENSG00000044115.21	417.408	0.868341	0.226448	3.73952e-06	0.000153273
ENSG00000119862.13	84.3643	0.869119	0.336511	0.000314177	0.00522885
ENSG00000134504.14	7.06703	0.871589	0.697925	0.00654409	0.0464292
ENSG00000112290.13	9.14466	0.873405	0.583766	0.00424459	0.0347851
ENSG00000065534.19	45.3979	0.874117	0.456389	0.00178047	0.0185619
ENSG00000136830.12	179.903	0.874513	0.320404	0.000198002	0.00365769
ENSG00000134802.18	149.384	0.874814	0.205101	5.71077e-07	3.35635e-05
ENSG00000160957.14	12.6165	0.875975	0.566325	0.00382635	0.0325404
ENSG00000137807.16	14.2239	0.876493	0.517423	0.00285409	0.0264855
ENSG00000088053.11	17.1876	0.878012	0.562168	0.00369212	0.0317764
ENSG00000137265.15	170.52	0.885585	0.484303	0.0020771	0.0208037
ENSG00000104142.11	161.039	0.885807	0.259461	1.85177e-05	0.00055892
ENSG00000286314.1	4.12347	0.887739	0.67009	0.00549183	0.0412826
ENSG00000185442.13	14.2889	0.890178	0.566687	0.00348325	0.0304067
ENSG00000156381.9	63.0234	0.891172	0.757452	0.00690694	0.048197
ENSG00000197721.17	10.7089	0.891858	0.617625	0.00439608	0.0355843
ENSG00000108846.16	79.6723	0.893024	0.437678	0.00124229	0.0142626
ENSG00000023330.15	174.844	0.893998	0.234032	3.70052e-06	0.000152191
ENSG00000265273.1	8.03889	0.894088	0.576584	0.00357508	0.0309818
ENSG00000065911.13	162.778	0.894334	0.317138	0.000139836	0.00277615
ENSG00000182158.15	179.415	0.896844	0.199179	1.80298e-07	1.33226e-05
ENSG00000145287.11	479.106	0.899818	0.376449	0.000491024	0.00729237
ENSG00000163932.15	1294.57	0.901723	0.257408	1.26638e-05	0.000413035
ENSG00000135148.12	584.431	0.90301	0.318323	0.000129034	0.00261415
ENSG00000143776.18	9.00443	0.906461	0.66975	0.00493528	0.0383788
ENSG00000145016.16	442.816	0.909423	0.231063	2.20139e-06	9.92466e-05
ENSG00000157227.14	13.6697	0.910706	0.555018	0.00283352	0.0263908
ENSG00000112062.11	1523.24	0.910737	0.358992	0.000313011	0.00522409
ENSG00000198900.7	514.848	0.911245	0.203341	1.93257e-07	1.4134e-05
ENSG00000139410.15	6.13358	0.911277	0.790615	0.00676067	0.0475441
ENSG00000142675.18	10.5067	0.911507	0.654083	0.00452703	0.0363632
ENSG00000120254.16	16.3636	0.911698	0.40183	0.000654779	0.00899081
ENSG00000135677.11	1035.86	0.912042	0.242131	4.38764e-06	0.000173249
ENSG00000138035.15	75.8411	0.912086	0.446809	0.00116137	0.0137055
ENSG00000130813.18	280.312	0.913736	0.274967	2.38985e-05	0.000682028
ENSG00000142192.21	235.602	0.91437	0.226503	1.41703e-06	7.08836e-05
ENSG00000090020.11	231.46	0.915792	0.283336	3.29071e-05	0.000890593
ENSG00000249992.2	15.2875	0.916544	0.721797	0.00552497	0.0414268
ENSG00000123130.17	275.055	0.917205	0.246914	5.33712e-06	0.000204395
ENSG00000070404.10	24.5834	0.917495	0.442552	0.00105556	0.012751
ENSG00000182481.10	94.1682	0.917996	0.365668	0.00032999	0.0054246
ENSG00000163808.17	10.2626	0.91848	0.712721	0.00532228	0.0403487
ENSG00000189127.8	19.4825	0.919139	0.539018	0.00241508	0.023412
ENSG00000109501.14	11.6345	0.919453	0.556934	0.0026983	0.0254914
ENSG00000168003.18	254.426	0.920069	0.321361	0.000112633	0.00235819
ENSG00000250264.1	141.505	0.920695	0.555216	0.0026475	0.0251583
ENSG00000041982.16	1.62189	0.92084	1.35216	0.00685242	0.0479104
ENSG00000167601.12	7.36771	0.920866	0.817987	0.00685107	0.0479104
ENSG00000167207.14	495.756	0.921402	0.364885	0.000312901	0.00522409
ENSG00000118705.17	464.91	0.925522	0.280319	2.49989e-05	0.000702176
ENSG00000169896.18	1775.59	0.926765	0.293107	4.08228e-05	0.00105511
ENSG00000174705.13	24.0677	0.927155	0.752597	0.00570606	0.0423743
ENSG00000128578.10	4.02789	0.927802	0.862328	0.0072151	0.0497817
ENSG00000234518.2	41.8486	0.928311	0.493418	0.00159814	0.0171118
ENSG00000123405.14	1674.15	0.928373	0.374374	0.00034835	0.00568079
ENSG00000203710.12	1427.72	0.92927	0.395467	0.00049787	0.00733672
ENSG00000111181.12	24.0232	0.929494	0.395544	0.000497368	0.00733672
ENSG00000183486.14	2986.07	0.930524	0.364097	0.000278333	0.0047751
ENSG00000162407.9	7.39127	0.931544	0.716554	0.00502693	0.0388034
ENSG00000080986.13	19.9497	0.932565	0.465336	0.001186	0.0138403
ENSG00000172965.17	199.991	0.932965	0.316455	8.23481e-05	0.00184228
ENSG00000232680.2	6.06076	0.933089	0.809013	0.00635722	0.0454839
ENSG00000184164.15	74.0796	0.933456	0.306707	5.9987e-05	0.00142623
ENSG00000127948.16	305.376	0.933841	0.312783	7.26471e-05	0.00165647
ENSG00000154146.13	757.104	0.936844	0.459145	0.00107206	0.0128821
ENSG00000204389.10	1819.18	0.943007	0.414896	0.000584849	0.00829879
ENSG00000115159.16	135.956	0.945766	0.326038	9.25197e-05	0.00201911
ENSG00000267102.1	12.5635	0.945847	0.452307	0.000920096	0.0115144
ENSG00000130164.14	76.3612	0.946355	0.378994	0.000313486	0.00522712
ENSG00000250506.8	17.9396	0.947067	0.70485	0.00445624	0.0358918
ENSG00000095383.20	192.535	0.948412	0.327048	9.2075e-05	0.00201187
ENSG00000067066.17	1351.73	0.950211	0.252935	4.17209e-06	0.000167335
ENSG00000280739.3	23.0652	0.950216	0.420625	0.000592607	0.00837974
ENSG00000166794.6	807.244	0.950654	0.337703	0.000119728	0.00247345
ENSG00000137767.14	576.287	0.951154	0.277736	1.49366e-05	0.00047078
ENSG00000116649.10	91.9208	0.951442	0.391062	0.000369354	0.00595142
ENSG00000175305.18	8.1914	0.951792	0.758622	0.00513217	0.0393768
ENSG00000167670.16	45.6422	0.952418	0.3681	0.000237184	0.00423648
ENSG00000099860.9	320.976	0.95262	0.340755	0.00012649	0.00258615
ENSG00000277157.2	15.5401	0.953234	0.573139	0.00236463	0.0231116
ENSG00000196189.13	822.054	0.955535	0.365844	0.000218688	0.00396175
ENSG00000126458.4	57.5197	0.956292	0.433738	0.000668966	0.0091357
ENSG00000063241.8	27.0445	0.957759	0.438294	0.000699977	0.00942192
ENSG00000162063.13	29.0456	0.958265	0.49459	0.00127585	0.0145223
ENSG00000134243.12	416.898	0.958536	0.398027	0.000386856	0.00612912
ENSG00000114867.22	597.033	0.959684	0.203869	5.98752e-08	5.49617e-06
ENSG00000136010.14	5.9794	0.960776	0.862324	0.00626355	0.0449945
ENSG00000138061.12	333.77	0.961117	0.426804	0.000583283	0.00828318
ENSG00000181222.19	767.656	0.961847	0.239616	1.41048e-06	7.08131e-05
ENSG00000160710.18	4892.56	0.962179	0.267089	7.43983e-06	0.000269286
ENSG00000125319.15	4.62981	0.962921	0.943773	0.0070592	0.0490672
ENSG00000150961.15	187.024	0.963553	0.240206	1.4222e-06	7.09428e-05
ENSG00000280007.1	6.57443	0.963732	0.867961	0.00625063	0.0449249
ENSG00000148426.13	6.9753	0.96469	0.588946	0.00240507	0.0233579
ENSG00000196465.10	16.5313	0.964726	0.499548	0.00126839	0.0144699
ENSG00000189233.12	30.2029	0.966828	0.504922	0.00130855	0.014786
ENSG00000181751.10	34.8815	0.966849	0.44797	0.00072808	0.00968309
ENSG00000065308.5	140.06	0.968092	0.365167	0.000187563	0.00350118
ENSG00000165914.15	32.2057	0.968748	0.384476	0.000274409	0.00473057
ENSG00000134247.10	5.88591	0.973137	0.859486	0.00590652	0.0433237
ENSG00000137200.13	321.951	0.973949	0.286233	1.53153e-05	0.000480166
ENSG00000168496.4	46.6594	0.975199	0.445975	0.000660133	0.00904281
ENSG00000171812.13	13.8113	0.975266	0.535743	0.00157741	0.0169496
ENSG00000124657.1	4.26721	0.975592	0.848706	0.00571684	0.0424255
ENSG00000149781.13	1082.38	0.976535	0.192428	9.11256e-09	1.22012e-06
ENSG00000211961.3	3.25592	0.977074	1.3426	0.00629772	0.0451489
ENSG00000184730.11	2140.03	0.979293	0.349315	0.000114316	0.00238377
ENSG00000105501.12	478.023	0.979358	0.533218	0.0015023	0.0163652
ENSG00000113368.12	557.862	0.982153	0.350041	0.000112569	0.00235819
ENSG00000235169.11	17.8607	0.983121	0.816279	0.00513754	0.0393904
ENSG00000143344.16	41.2158	0.983439	0.624599	0.00258942	0.0247384
ENSG00000189060.5	115.664	0.983519	0.381491	0.000221983	0.00400514
ENSG00000152463.15	27.074	0.983547	1.05212	0.00724075	0.0499393
ENSG00000266028.7	323.492	0.984849	0.30021	2.31317e-05	0.000666552
ENSG00000196778.3	12.4292	0.986142	0.505583	0.00113471	0.0134674
ENSG00000287080.2	1.66145	0.986822	1.24416	0.00692628	0.048313
ENSG00000158470.5	1157.18	0.989053	0.39061	0.000249251	0.00438383
ENSG00000150967.18	14.2769	0.989341	0.761491	0.00429841	0.0350325
ENSG00000100298.16	9.83694	0.989569	0.709397	0.00360829	0.0312531
ENSG00000277443.3	1038.29	0.989804	0.421852	0.000415815	0.00646147
ENSG00000100219.16	614.573	0.990196	0.366441	0.00015097	0.00296087
ENSG00000042062.13	7.97299	0.990225	0.853203	0.0054145	0.0409085
ENSG00000214274.10	13.9933	0.994387	0.648177	0.00272168	0.0256579
ENSG00000134030.14	43.108	0.995156	0.281281	8.82688e-06	0.000307611
ENSG00000211664.3	9.83667	0.996468	0.918777	0.0059694	0.0436384
ENSG00000213999.17	11.6225	0.997198	0.767874	0.00421604	0.0346307
ENSG00000100024.15	28.4261	0.997609	0.663478	0.0028655	0.0265499
ENSG00000132109.10	576.562	0.998875	0.316696	3.46438e-05	0.000930522
ENSG00000079156.17	4.2677	0.999724	0.732535	0.00371504	0.0319292
ENSG00000146733.14	12.4477	1.00223	0.511923	0.00106249	0.0128017
ENSG00000196123.13	33.4873	1.00238	0.447372	0.000528954	0.00770205
ENSG00000090861.17	153.877	1.00414	0.305538	2.16098e-05	0.000629833
ENSG00000235321.1	2.04887	1.00438	1.08476	0.00688002	0.0480579
ENSG00000160180.16	1.74951	1.00455	1.26005	0.00656515	0.0465479
ENSG00000185340.15	68.8763	1.00625	0.448319	0.000517564	0.00756094
ENSG00000138760.10	267.621	1.00668	0.292557	1.23297e-05	0.000405105
ENSG00000067225.19	2216.09	1.0071	0.233145	3.43906e-07	2.21894e-05
ENSG00000239839.7	610.656	1.00869	0.740911	0.00365187	0.031547
ENSG00000169136.12	74.9565	1.00985	0.347303	7.57496e-05	0.00171841
ENSG00000188786.10	438.271	1.01052	0.356963	9.6256e-05	0.00208867
ENSG00000115415.20	2288.24	1.01652	0.324212	3.53098e-05	0.000938504
ENSG00000122490.19	274.013	1.01864	0.387776	0.000174033	0.00329701
ENSG00000079385.23	559.917	1.02084	0.474783	0.000630371	0.00878376
ENSG00000133069.17	186.933	1.0222	0.728947	0.00326632	0.029127
ENSG00000173334.4	304.692	1.02285	0.347981	6.61556e-05	0.00154
ENSG00000265531.3	100.058	1.02351	0.99994	0.00603576	0.0439252
ENSG00000284052.1	2.26464	1.02383	1.02651	0.00620033	0.0446846
ENSG00000003436.16	3.4353	1.02492	0.812356	0.00419889	0.0345376
ENSG00000163251.4	9.51157	1.02553	0.584753	0.00157529	0.0169496
ENSG00000251546.1	15.1443	1.0259	1.83613	0.0036898	0.0317737
ENSG00000166963.13	24.6873	1.02771	0.575939	0.00146359	0.016059
ENSG00000110079.19	61.0234	1.02998	0.525495	0.000973954	0.0119533
ENSG00000099194.6	34.9825	1.0303	0.488822	0.000681367	0.00924126
ENSG00000134470.21	48.8337	1.03527	0.306662	1.46223e-05	0.000462512
ENSG00000141086.18	26.3512	1.03541	0.528996	0.000964998	0.0118925
ENSG00000183621.15	178.925	1.03591	0.338948	4.37814e-05	0.00111859
ENSG00000138735.16	26.426	1.0367	0.506087	0.000773352	0.0101517
ENSG00000183722.9	2.32668	1.03674	0.946832	0.00533709	0.0404094
ENSG00000100918.13	101.033	1.03719	0.315034	1.95761e-05	0.000583939
ENSG00000181458.10	4.08649	1.0386	1.06659	0.00610286	0.0442327
ENSG00000213492.2	5.48345	1.03929	0.742733	0.0031467	0.0283654
ENSG00000189013.14	8.12556	1.04477	0.795992	0.00365323	0.031547
ENSG00000205038.12	14.4786	1.04642	0.727383	0.00286453	0.0265499
ENSG00000160949.17	19.2522	1.04903	0.402079	0.000168396	0.00321415
ENSG00000124491.16	642.347	1.05025	0.344321	4.30808e-05	0.00110386
ENSG00000212864.3	5.07592	1.05111	0.952824	0.00510069	0.0392537
ENSG00000259182.5	4.48205	1.0554	0.95025	0.00499608	0.0386659
ENSG00000181789.14	451.289	1.0555	0.19002	6.329e-10	1.29548e-07
ENSG00000111291.8	8.06802	1.05577	1.44721	0.00479434	0.037783
ENSG00000157613.11	2.88224	1.05637	1.3205	0.0055566	0.0415067
ENSG00000157322.17	34.9525	1.06137	0.54452	0.000914388	0.0114753
ENSG00000168298.7	17.4323	1.06535	0.397219	0.000130157	0.00263391
ENSG00000163554.15	16.7155	1.06759	0.745061	0.00275076	0.0258363
ENSG00000143554.14	163.546	1.06869	0.310625	1.07663e-05	0.000359038
ENSG00000198417.7	14.2059	1.06961	0.464422	0.000369958	0.00595142
ENSG00000144843.11	69.0185	1.07009	0.363979	5.84519e-05	0.00140474
ENSG00000108829.10	234.153	1.0704	0.275688	1.98737e-06	9.14497e-05
ENSG00000051341.14	10.2909	1.07054	0.832702	0.00361207	0.0312596
ENSG00000130222.11	4.43503	1.07212	0.955923	0.00473249	0.0374866
ENSG00000108106.14	46.8018	1.07821	0.335724	2.34997e-05	0.000671721
ENSG00000134285.11	177.728	1.07829	0.318997	1.30782e-05	0.000421916
ENSG00000135636.14	2836.42	1.07865	0.419086	0.000171858	0.00326214
ENSG00000023171.18	142.34	1.0791	0.412742	0.000152754	0.00298928
ENSG00000137076.21	3997.41	1.0824	0.272883	1.38521e-06	7.02786e-05
ENSG00000161911.11	94.4863	1.08392	0.604457	0.00123253	0.0141697
ENSG00000138413.14	194.795	1.08484	0.293051	3.93373e-06	0.000159572
ENSG00000011105.14	24.8045	1.0866	0.573666	0.000971643	0.0119414
ENSG00000160789.23	67.7354	1.08925	0.39082	8.93213e-05	0.00196375
ENSG00000259869.2	2.48749	1.09352	1.09737	0.00523577	0.0399651
ENSG00000006638.13	14.1622	1.09595	0.630302	0.00134995	0.0151023
ENSG00000161800.13	37.2054	1.09659	0.343477	2.4005e-05	0.000682878
ENSG00000187741.15	118.519	1.10052	0.320343	1.02336e-05	0.00034385
ENSG00000254802.1	7.08961	1.10225	0.680635	0.0017242	0.0181576
ENSG00000135253.15	2.47124	1.10393	1.03776	0.00476594	0.0376648
ENSG00000287725.1	15.5663	1.10421	0.681161	0.00171016	0.0180311
ENSG00000100290.3	8.35454	1.10629	0.623086	0.00121176	0.0140397
ENSG00000268500.5	868.552	1.10712	0.466549	0.000277509	0.0047661
ENSG00000203618.6	57.1636	1.10867	0.672042	0.00159074	0.017065
ENSG00000079215.15	37.8643	1.10954	0.826801	0.00298078	0.0273759
ENSG00000157654.19	122.683	1.11057	0.389961	7.03006e-05	0.00161746
ENSG00000073737.17	224.62	1.11269	0.37828	5.2303e-05	0.00129183
ENSG00000233154.6	6.79283	1.11531	0.890231	0.00347019	0.030337
ENSG00000160867.15	2.02635	1.11743	1.06924	0.00472449	0.037476
ENSG00000079263.19	289.406	1.11919	0.29946	3.21261e-06	0.000135569
ENSG00000082014.17	229.213	1.12014	0.358214	2.82686e-05	0.000782904
ENSG00000146859.6	1149.07	1.12072	0.391558	6.55895e-05	0.00153283
ENSG00000138246.17	268.814	1.1259	0.22303	9.19012e-09	1.22133e-06
ENSG00000173110.8	1452.83	1.12676	0.331267	1.09143e-05	0.00036194
ENSG00000130303.14	519.876	1.12701	0.307803	4.22302e-06	0.000168642
ENSG00000108691.9	3.52887	1.12765	1.352	0.00466958	0.037173
ENSG00000228672.4	5.40487	1.13036	0.800275	0.00248305	0.0239406
ENSG00000013016.16	70.2004	1.13041	0.39696	6.69491e-05	0.00155238
ENSG00000223552.1	5.16255	1.13513	1.18416	0.00484143	0.0380074
ENSG00000159423.17	19.8951	1.1357	0.419656	0.000100953	0.0021686
ENSG00000139618.17	24.0729	1.13758	0.447455	0.000160996	0.00309279
ENSG00000172432.19	394.443	1.14015	0.245056	6.274e-08	5.70037e-06
ENSG00000243649.9	3.06213	1.14027	1.0261	0.00413609	0.0342584
ENSG00000286132.1	5.49665	1.14183	1.17203	0.00473094	0.0374866
ENSG00000225690.1	2.49208	1.14231	1.43016	0.00420766	0.0345778
ENSG00000183508.5	488.87	1.14265	0.516721	0.00038683	0.00612912
ENSG00000278677.2	4.64998	1.14329	1.02374	0.00407807	0.0339992
ENSG00000152760.10	4.00938	1.14528	1.2783	0.0047003	0.0373674
ENSG00000121797.10	57.8828	1.14671	0.502445	0.000318586	0.00529233
ENSG00000259033.2	1.56783	1.14678	1.40342	0.00428905	0.0349723
ENSG00000197561.7	36.6299	1.14722	0.854005	0.00274364	0.0257912
ENSG00000166123.14	11.6856	1.14762	0.503508	0.000320388	0.00531731
ENSG00000144677.15	42.8014	1.1496	0.498638	0.00029757	0.00505642
ENSG00000243155.1	14.3733	1.15154	0.49871	0.000293367	0.00499453
ENSG00000115657.14	20.6165	1.15293	0.449414	0.000145121	0.00286192
ENSG00000163565.19	2394.03	1.15383	0.325516	6.16474e-06	0.00023045
ENSG00000267059.2	5.44098	1.15536	2.22366	0.00274239	0.0257912
ENSG00000260361.1	19.6759	1.15595	0.597379	0.000741708	0.00982763
ENSG00000152952.12	4.80554	1.15596	0.880232	0.00285383	0.0264855
ENSG00000221963.6	1431.78	1.1615	0.401285	5.37606e-05	0.00131507
ENSG00000155629.15	1321.18	1.16293	0.34843	1.26003e-05	0.000411717
ENSG00000162512.16	29.7478	1.16315	0.751885	0.00175386	0.0184264
ENSG00000175063.17	14.1862	1.16502	0.70115	0.00136203	0.0151973
ENSG00000118162.14	29.9883	1.16552	0.439909	0.000110631	0.00232598
ENSG00000168899.5	99.1665	1.16821	0.477727	0.000195139	0.00361582
ENSG00000205309.14	39.1758	1.16948	0.687076	0.00123235	0.0141697
ENSG00000119326.15	18.1292	1.16981	0.612118	0.000760077	0.0100263
ENSG00000081181.8	3.66218	1.16998	1.1411	0.00427886	0.0349339
ENSG00000273855.1	7.30745	1.17425	0.772089	0.00181106	0.0187827
ENSG00000118113.12	296.882	1.17725	0.94991	0.00312875	0.0283083
ENSG00000250687.6	56.215	1.17732	1.0102	0.00353622	0.0307635
ENSG00000203804.5	87.9781	1.17829	0.397465	4.15498e-05	0.0010708
ENSG00000150760.13	4.62309	1.1801	0.844474	0.00230794	0.022682
ENSG00000166340.17	1251.23	1.18056	0.190348	1.30016e-11	5.51268e-09
ENSG00000272733.1	1.78236	1.18123	1.23012	0.00431669	0.0351172
ENSG00000222041.11	85.755	1.18139	0.306624	1.82424e-06	8.52655e-05
ENSG00000185880.13	446.197	1.18185	0.294967	9.88785e-07	5.33584e-05
ENSG00000282988.2	142.225	1.18517	0.522997	0.000302456	0.00509087
ENSG00000198833.7	717.889	1.18527	0.246359	2.78628e-08	3.02549e-06
ENSG00000105402.8	756.863	1.18566	0.292333	8.04188e-07	4.57539e-05
ENSG00000167100.15	15.0736	1.18625	0.638898	0.000832652	0.0106945
ENSG00000136205.17	98.9906	1.18734	0.415137	5.61652e-05	0.00136452
ENSG00000183785.16	36.914	1.18789	0.471424	0.000151432	0.00296666
ENSG00000073111.14	47.3042	1.19171	0.528738	0.000307477	0.00515589
ENSG00000214688.6	134.127	1.192	0.507915	0.000240428	0.00427299
ENSG00000211649.3	18.7101	1.19308	0.945123	0.0029116	0.0268791
ENSG00000275713.2	21.4746	1.19715	0.594697	0.000558257	0.00804976
ENSG00000010327.10	535.667	1.19824	0.403153	3.87246e-05	0.00100526
ENSG00000119669.5	275.068	1.19891	0.371909	1.71332e-05	0.000525144
ENSG00000113083.15	2.59691	1.20267	1.35904	0.00397444	0.0334642
ENSG00000100596.7	832.34	1.20307	0.344285	6.6638e-06	0.000245691
ENSG00000255337.1	2.04702	1.20393	1.40586	0.00383406	0.0325749
ENSG00000161640.15	16.6785	1.20489	0.960213	0.00288452	0.0266844
ENSG00000286522.2	3.0202	1.2106	1.03319	0.00327764	0.0292133
ENSG00000164611.13	21.3942	1.21376	0.547578	0.000321902	0.00532754
ENSG00000254056.1	2.44002	1.21435	1.30986	0.00395694	0.0333484
ENSG00000147697.9	1.94004	1.21622	1.24511	0.0039496	0.0333197
ENSG00000143870.13	431.398	1.21705	0.264252	7.00284e-08	6.17359e-06
ENSG00000138031.15	79.3842	1.21712	0.504475	0.000189898	0.00352933
ENSG00000256433.3	7.39729	1.21784	0.636821	0.000681045	0.00924126
ENSG00000137474.22	21.3269	1.21951	0.692843	0.000971153	0.0119414
ENSG00000237989.1	5.81834	1.22202	0.984051	0.00285643	0.0264934
ENSG00000011426.11	9.87929	1.22274	0.844018	0.00191393	0.0195432
ENSG00000108576.10	2.37453	1.22292	1.19074	0.00379522	0.0323782
ENSG00000176170.14	19.1395	1.22328	0.454195	8.49326e-05	0.00188874
ENSG00000204634.13	222.151	1.22465	0.362865	9.68284e-06	0.000329698
ENSG00000153066.13	260.936	1.22532	0.381268	1.66976e-05	0.000517131
ENSG00000197013.10	132.6	1.22694	0.307198	9.57354e-07	5.21362e-05
ENSG00000124201.15	1147.91	1.22703	0.251776	1.94209e-08	2.27459e-06
ENSG00000198753.12	5.29685	1.22889	1.04494	0.00314208	0.0283456
ENSG00000179218.15	1246.12	1.22936	0.254675	2.42109e-08	2.71162e-06
ENSG00000171621.14	16.8731	1.23274	0.490019	0.000137973	0.00274527
ENSG00000186806.5	8.07961	1.23296	0.776853	0.00139665	0.0154963
ENSG00000132274.16	3423.93	1.23761	0.376825	1.28342e-05	0.000417063
ENSG00000197903.8	146.73	1.24088	0.38622	1.61859e-05	0.000503033
ENSG00000253214.2	11.0651	1.2439	0.791006	0.00141238	0.0156028
ENSG00000064601.20	983.123	1.24467	0.23573	2.41662e-09	3.98474e-07
ENSG00000163840.10	1150.59	1.2452	0.342557	3.66708e-06	0.000151165
ENSG00000237879.1	2.06276	1.2484	1.18605	0.00351927	0.0306611
ENSG00000174788.10	8.00842	1.2485	0.708692	0.000913203	0.0114685
ENSG00000153071.15	74.8594	1.24879	0.30181	5.11485e-07	3.04633e-05
ENSG00000198901.14	17.7788	1.2493	0.593786	0.00039731	0.00624854
ENSG00000118804.9	19.8756	1.25139	0.457795	7.08467e-05	0.00162373
ENSG00000204839.9	41.5362	1.25266	0.333863	2.3347e-06	0.000103424
ENSG00000100234.12	2.49623	1.25371	1.49505	0.00323241	0.0288969
ENSG00000181381.14	1272.95	1.25958	0.379572	1.09041e-05	0.00036194
ENSG00000125510.18	129.418	1.26237	0.291243	2.17012e-07	1.54582e-05
ENSG00000150337.14	567.89	1.26245	0.717297	0.000892545	0.0112877
ENSG00000116991.11	288.923	1.26318	0.500835	0.000126683	0.00258713
ENSG00000173821.19	4770.56	1.26421	0.296719	2.96669e-07	1.95669e-05
ENSG00000248477.6	335.948	1.2652	0.617095	0.000440161	0.0067398
ENSG00000132256.19	270.003	1.26713	0.336885	2.18876e-06	9.89276e-05
ENSG00000140479.18	32.485	1.26861	0.489392	0.00010273	0.00219355
ENSG00000173786.17	271.574	1.26919	0.280594	9.31877e-08	7.75461e-06
ENSG00000162522.11	17.0838	1.26948	0.480146	8.8409e-05	0.00194609
ENSG00000060656.20	2.62086	1.27125	1.30002	0.00345946	0.0302733
ENSG00000164087.8	10.8808	1.27274	0.561789	0.000249271	0.00438383
ENSG00000254415.3	915.27	1.27386	0.374241	7.88722e-06	0.000282433
ENSG00000030110.13	263.269	1.27666	0.272564	4.40454e-08	4.30967e-06
ENSG00000132205.11	461.639	1.28379	0.24931	4.46819e-09	6.63079e-07
ENSG00000104549.12	35.4324	1.28412	0.324347	9.83399e-07	5.32291e-05
ENSG00000149428.19	260.017	1.29288	0.339671	1.75059e-06	8.26908e-05
ENSG00000115604.12	540.124	1.29325	0.699475	0.00068297	0.00924893
ENSG00000168394.12	2693.98	1.29394	0.298456	2.03381e-07	1.46632e-05
ENSG00000133392.18	3.52107	1.29449	1.26104	0.00323803	0.0289327
ENSG00000213493.3	5.77197	1.29732	0.813795	0.00122315	0.0141074
ENSG00000185532.20	1.63764	1.29759	1.33379	0.00324515	0.0289765
ENSG00000103257.9	132.518	1.29999	0.408941	1.59494e-05	0.000498294
ENSG00000124635.9	20.6873	1.30049	0.588156	0.000271884	0.00470068
ENSG00000186417.14	2.35451	1.30443	1.34786	0.00318847	0.0285759
ENSG00000012223.13	514.048	1.30614	0.798137	0.00109551	0.0130932
ENSG00000134871.19	2.16529	1.30649	1.35537	0.00316925	0.0284897
ENSG00000047597.7	70.6309	1.31075	0.718191	0.000700539	0.00942235
ENSG00000120903.13	3.58115	1.31424	1.29245	0.00310919	0.0282348
ENSG00000273972.1	3.9125	1.31469	0.98683	0.00205256	0.0206043
ENSG00000100342.21	418.673	1.31627	0.358559	2.77397e-06	0.00011961
ENSG00000111665.12	7.52747	1.31941	0.869262	0.00139326	0.015478
ENSG00000286256.2	1.5349	1.32466	1.33121	0.00304599	0.0277696
ENSG00000287644.1	10.6766	1.32494	0.703415	0.000593377	0.00837974
ENSG00000185885.17	2996.71	1.33322	0.452905	3.15677e-05	0.000862204
ENSG00000170458.14	1389.73	1.33417	0.2695	1.09978e-08	1.39892e-06
ENSG00000215196.5	24.6497	1.3343	0.717368	0.00061822	0.00865508
ENSG00000286216.1	2.54527	1.33501	1.55705	0.00265509	0.0252036
ENSG00000198959.12	55.81	1.33571	0.754676	0.000765098	0.0100701
ENSG00000074416.14	81.5327	1.3369	0.439679	2.31124e-05	0.000666552
ENSG00000164687.11	14.7374	1.33959	0.624063	0.000298838	0.00506097
ENSG00000029993.15	14.6358	1.3402	0.721997	0.000617629	0.00865361
ENSG00000204103.4	207.44	1.34221	0.321745	3.69258e-07	2.3569e-05
ENSG00000187554.14	370.374	1.34343	0.503759	7.11319e-05	0.00162817
ENSG00000101425.14	159.025	1.34473	0.590611	0.00021028	0.00385079
ENSG00000178033.6	2.34155	1.34549	1.22783	0.00277197	0.0259944
ENSG00000213722.10	159.223	1.34589	0.305264	1.33104e-07	1.03961e-05
ENSG00000152778.10	399.11	1.34714	0.444443	2.33433e-05	0.000669139
ENSG00000196116.8	219.576	1.3482	0.335795	6.91381e-07	3.9845e-05
ENSG00000136816.16	334.409	1.34957	0.40132	7.77147e-06	0.000279585
ENSG00000123989.14	29.1527	1.3529	0.615953	0.0002563	0.00447031
ENSG00000273398.6	3.32468	1.36952	1.49352	0.00261455	0.0249163
ENSG00000164054.15	2648.15	1.36971	0.36734	2.00776e-06	9.19802e-05
ENSG00000187017.17	40.0092	1.37118	1.15409	0.00237352	0.0231858
ENSG00000111644.8	96.9347	1.37841	0.333543	4.02836e-07	2.53488e-05
ENSG00000287771.1	15.8449	1.37975	0.890896	0.00118357	0.0138325
ENSG00000228325.5	16.8865	1.37993	1.71999	0.00217272	0.0216397
ENSG00000117984.15	3590.68	1.38139	0.334226	3.99632e-07	2.52363e-05
ENSG00000211665.3	3.99141	1.38355	1.31099	0.00263262	0.0250437
ENSG00000113758.13	130.136	1.38632	0.332416	3.38909e-07	2.21073e-05
ENSG00000185482.8	74.7517	1.38677	0.420716	9.06785e-06	0.000313554
ENSG00000278263.2	3.12988	1.38832	1.58051	0.00237577	0.0231951
ENSG00000162873.15	7.16675	1.39236	1.03582	0.00176838	0.0184917
ENSG00000177989.13	255.945	1.39708	0.404106	5.10134e-06	0.000196209
ENSG00000244491.1	4.38131	1.39883	1.0054	0.00159895	0.0171118
ENSG00000229754.1	124.051	1.39997	0.426265	9.20913e-06	0.000317822
ENSG00000279821.1	53.1143	1.40083	0.484852	3.28643e-05	0.000890593
ENSG00000099377.14	12.3009	1.40211	0.664664	0.000296026	0.00503499
ENSG00000154330.13	15.0676	1.40295	1.12231	0.0020489	0.0205791
ENSG00000173193.15	2897.02	1.40616	0.394168	3.38466e-06	0.000141488
ENSG00000204010.3	87.0876	1.40868	0.624046	0.000198592	0.00366479
ENSG00000107201.11	772	1.41073	0.372255	1.47008e-06	7.2992e-05
ENSG00000170581.14	1706.1	1.41457	0.355058	6.83741e-07	3.95327e-05
ENSG00000283064.1	22.0387	1.4186	0.747265	0.000492219	0.00729237
ENSG00000095303.17	336.207	1.41943	0.390994	2.62439e-06	0.000114267
ENSG00000114698.15	3.09276	1.42213	1.13307	0.001969	0.019934
ENSG00000250746.1	6.52277	1.42286	0.986531	0.00139207	0.0154744
ENSG00000102057.10	46.0824	1.42428	0.40349	3.74404e-06	0.000153273
ENSG00000239887.6	4.9239	1.42753	1.25077	0.00226471	0.0223311
ENSG00000244617.2	127.24	1.43292	0.567795	9.17136e-05	0.00200643
ENSG00000130589.16	1051.56	1.43858	0.383146	1.592e-06	7.72486e-05
ENSG00000273272.2	42.6443	1.44056	0.546614	6.56962e-05	0.00153331
ENSG00000165895.19	10.1786	1.44358	0.816845	0.000652978	0.00897934
ENSG00000059378.13	544.581	1.44819	0.384068	1.47148e-06	7.2992e-05
ENSG00000087237.12	4.67546	1.44834	0.962082	0.00117596	0.0138045
ENSG00000175643.10	20.5292	1.44902	0.536805	5.37378e-05	0.00131507
ENSG00000163959.10	8.29415	1.45003	1.05262	0.00152037	0.0164714
ENSG00000186603.6	2.02062	1.45198	1.46243	0.00225475	0.0222556
ENSG00000116016.14	36.8384	1.45201	0.51113	3.49593e-05	0.000933479
ENSG00000177575.13	709.281	1.45211	0.754428	0.000439458	0.0067356
ENSG00000149418.11	149.279	1.45547	0.423543	4.93259e-06	0.000191789
ENSG00000101003.10	7.49814	1.45739	1.01502	0.00134152	0.0150439
ENSG00000117411.18	11.6126	1.45805	0.810185	0.000592288	0.00837974
ENSG00000288046.1	6.14803	1.46439	0.927052	0.000978616	0.0119939
ENSG00000138496.16	1842.31	1.46661	0.376015	8.60988e-07	4.7914e-05
ENSG00000181634.8	11.9402	1.46726	0.831302	0.000635628	0.00884318
ENSG00000004468.13	198.782	1.47041	0.337656	1.29997e-07	1.03347e-05
ENSG00000122420.10	7.75362	1.47413	1.19853	0.00187522	0.0192472
ENSG00000151693.11	14.0448	1.47777	0.553964	5.64857e-05	0.00136857
ENSG00000124762.14	151.243	1.47833	0.325023	5.38931e-08	5.07793e-06
ENSG00000134571.11	65.5542	1.48204	0.44118	6.17277e-06	0.00023045
ENSG00000188487.12	5.86097	1.48272	1.03278	0.00129461	0.0146749
ENSG00000198826.11	20.8525	1.48389	0.563573	6.19662e-05	0.00146013
ENSG00000146700.9	2.12635	1.48408	1.14705	0.0016756	0.0178016
ENSG00000283525.1	7.30837	1.48708	0.818096	0.000545529	0.0078982
ENSG00000131462.9	35.5276	1.48873	0.388324	1.073e-06	5.7039e-05
ENSG00000260943.1	33.7829	1.48887	0.557592	5.51702e-05	0.00134401
ENSG00000186818.12	201.725	1.49123	0.373388	5.67508e-07	3.34642e-05
ENSG00000156587.16	1028.7	1.49429	0.388681	1.01887e-06	5.45742e-05
ENSG00000049323.16	25.5049	1.51117	0.626949	0.000112698	0.00235819
ENSG00000044574.9	1034.14	1.51353	0.287785	1.49663e-09	2.71959e-07
ENSG00000271736.2	9.32947	1.51612	1.08254	0.00132293	0.0149178
ENSG00000145685.14	167.665	1.53058	0.381739	4.96817e-07	2.99909e-05
ENSG00000085733.16	57.6708	1.53558	0.575396	5.20253e-05	0.00128676
ENSG00000211670.2	8.97808	1.536	0.976147	0.000903078	0.0113734
ENSG00000163823.4	1070.51	1.53847	0.453027	4.98184e-06	0.000193282
ENSG00000170312.16	9.17885	1.54053	0.933428	0.000756547	0.00998709
ENSG00000184371.14	80.1169	1.54182	0.256379	1.8852e-11	7.46037e-09
ENSG00000030582.18	3339.35	1.542	0.295224	1.69098e-09	3.04171e-07
ENSG00000119915.5	3.24272	1.54418	1.26285	0.00168239	0.0178016
ENSG00000255328.1	43.5505	1.54499	0.64189	0.000109074	0.00229869
ENSG00000178175.12	19.2605	1.54584	0.788081	0.000355649	0.00577864
ENSG00000178685.14	879.717	1.54639	0.365164	1.88897e-07	1.39003e-05
ENSG00000258926.2	1.75646	1.5471	1.47958	0.00184651	0.0190318
ENSG00000203760.9	3.14609	1.5475	1.32938	0.00177459	0.0185368
ENSG00000249790.3	738.115	1.54801	0.957482	0.000808682	0.0104964
ENSG00000278828.1	64.7556	1.54833	0.520969	2.02242e-05	0.000600253
ENSG00000163710.9	2.96804	1.54991	1.36899	0.00180577	0.0187562
ENSG00000101188.5	18.5619	1.55671	0.911591	0.000650421	0.00896597
ENSG00000223350.2	9.02911	1.56082	1.30218	0.00167883	0.0178016
ENSG00000161888.11	6.00572	1.56493	0.911239	0.000629814	0.00878376
ENSG00000140022.13	14.8034	1.56703	0.749818	0.000249926	0.00438924
ENSG00000184838.15	2.00511	1.56905	1.48023	0.00176426	0.0184812
ENSG00000174175.17	61.4556	1.57248	0.401494	6.75434e-07	3.91796e-05
ENSG00000099958.15	52.8128	1.5735	0.66367	0.000116671	0.00242435
ENSG00000271304.2	5.57045	1.5744	1.1645	0.00132876	0.0149544
ENSG00000135047.16	62.4742	1.57701	0.500115	1.08373e-05	0.000360731
ENSG00000134690.11	16.2561	1.58254	0.537133	2.1048e-05	0.0006175
ENSG00000125844.16	296.002	1.58563	0.316406	4.60709e-09	6.72445e-07
ENSG00000162069.16	32.753	1.58928	0.747183	0.000221385	0.00399927
ENSG00000248769.1	61.887	1.59543	1.1004	0.00108106	0.0129553
ENSG00000124256.15	618.635	1.59769	0.386563	2.67812e-07	1.81338e-05
ENSG00000204420.10	145.46	1.59914	0.56957	3.18053e-05	0.000867364
ENSG00000232450.1	6.30012	1.60283	1.03316	0.000872202	0.0110944
ENSG00000171860.5	502.422	1.60356	0.435654	1.61753e-06	7.80621e-05
ENSG00000137135.18	3.36922	1.60704	1.15656	0.0011896	0.0138732
ENSG00000141664.10	662.203	1.61191	0.362001	6.47299e-08	5.82177e-06
ENSG00000211599.2	6.40339	1.6138	1.37637	0.00155999	0.0168162
ENSG00000273133.1	10.6517	1.61458	0.799648	0.00028509	0.00488161
ENSG00000051180.17	9.09513	1.62	1.0801	0.000949639	0.0117844
ENSG00000102230.14	9.52624	1.62597	0.830178	0.000328453	0.00541583
ENSG00000113140.11	406.155	1.62982	0.46067	2.6684e-06	0.000115618
ENSG00000165891.16	4.40265	1.63127	1.13885	0.00106594	0.0128258
ENSG00000163568.15	118.94	1.63197	0.545513	1.72878e-05	0.000528972
ENSG00000134824.14	96.7116	1.63442	0.508465	8.28683e-06	0.000293968
ENSG00000163430.12	18.5717	1.63707	0.710012	0.000130812	0.00263816
ENSG00000078900.15	4.94438	1.64543	1.18577	0.00113183	0.013464
ENSG00000183682.8	1.56515	1.64558	1.39371	0.00146305	0.016059
ENSG00000115902.11	59.7963	1.64667	0.512826	8.28454e-06	0.000293968
ENSG00000223387.6	2.2345	1.65132	1.57231	0.00147257	0.0161475
ENSG00000233974.3	18.5166	1.65177	0.918407	0.000473221	0.00708757
ENSG00000104738.18	70.3211	1.65262	0.510116	7.47348e-06	0.000269955
ENSG00000169174.11	7.55041	1.65768	2.11341	0.00121134	0.0140397
ENSG00000133328.4	3.47922	1.65971	1.09611	0.000878968	0.0111566
ENSG00000188290.11	8.98351	1.66687	0.928511	0.000469719	0.00706245
ENSG00000215156.5	37.3581	1.66728	0.694185	9.76441e-05	0.00210791
ENSG00000196787.3	15.942	1.66753	0.44879	1.31907e-06	6.78899e-05
ENSG00000188282.12	27.4524	1.66776	0.595868	3.05967e-05	0.000843446
ENSG00000161944.16	116.693	1.668	0.459404	1.81913e-06	8.52501e-05
ENSG00000155660.11	351.1	1.67354	0.395253	1.57401e-07	1.19277e-05
ENSG00000177409.12	1666.11	1.67947	0.403424	2.12469e-07	1.52566e-05
ENSG00000135451.13	7.80386	1.67975	0.935249	0.000462796	0.00698429
ENSG00000185909.15	132.144	1.68008	0.477936	2.75974e-06	0.000119285
ENSG00000068079.8	322.37	1.68745	0.440564	8.28829e-07	4.65608e-05
ENSG00000136231.14	21.9606	1.69523	0.620085	3.64593e-05	0.000962719
ENSG00000165682.14	13.1818	1.69528	0.712901	0.00010192	0.00218147
ENSG00000047648.23	14.0327	1.69561	0.71795	0.00010658	0.0022568
ENSG00000221955.11	3.60273	1.69699	1.24304	0.00109166	0.0130559
ENSG00000140464.20	716.265	1.69806	0.389997	9.02815e-08	7.55202e-06
ENSG00000260898.6	2.11793	1.71159	1.31718	0.00116874	0.0137501
ENSG00000105048.17	15.2599	1.71259	0.667782	5.93145e-05	0.00141707
ENSG00000122786.20	10.156	1.71485	0.832271	0.000233769	0.00418809
ENSG00000156414.19	51.969	1.71888	0.492982	2.97134e-06	0.000126588
ENSG00000122966.17	11.7812	1.72339	0.689194	7.07157e-05	0.00162282
ENSG00000166803.14	10.7854	1.72814	1.12634	0.000778729	0.0102043
ENSG00000169247.14	7.21656	1.72857	0.925483	0.000372596	0.00598304
ENSG00000258741.4	5.81521	1.7338	0.817329	0.000196827	0.00363977
ENSG00000251230.6	41.0693	1.73389	0.704003	7.81021e-05	0.00176056
ENSG00000180061.10	42.6062	1.73504	0.566044	1.25542e-05	0.000411674
ENSG00000078081.8	23.6513	1.73656	0.773277	0.000141542	0.00280688
ENSG00000283632.4	2.16732	1.73999	1.46653	0.00122433	0.0141085
ENSG00000174611.12	4.31778	1.74329	0.973602	0.000441047	0.00674695
ENSG00000211685.3	60.2743	1.74748	1.28461	0.00102248	0.0124204
ENSG00000055332.19	1586.63	1.75089	0.440235	4.36745e-07	2.70054e-05
ENSG00000169385.3	255.015	1.75313	0.438231	3.96212e-07	2.51094e-05
ENSG00000172159.16	52.1698	1.75345	0.57435	1.29264e-05	0.0004188
ENSG00000061918.14	26.6255	1.76118	0.505982	2.96065e-06	0.000126434
ENSG00000092853.14	22.4391	1.77684	0.515349	3.30912e-06	0.000138656
ENSG00000093009.11	10.87	1.79656	1.08737	0.000568791	0.00815607
ENSG00000224126.2	5.35021	1.79871	1.28823	0.000903067	0.0113734
ENSG00000272196.2	294.811	1.79881	0.470829	8.03469e-07	4.57539e-05
ENSG00000115457.10	7.93289	1.80618	0.876425	0.000217521	0.00395266
ENSG00000183578.8	2.43886	1.80725	1.37482	0.000988356	0.0120798
ENSG00000168916.15	44.5254	1.8078	0.67119	3.84044e-05	0.000998401
ENSG00000152253.9	4.78827	1.81762	1.15004	0.000642869	0.00890911
ENSG00000116985.12	20.3326	1.81967	0.559953	6.52115e-06	0.00024244
ENSG00000236090.2	4.27379	1.82911	1.04648	0.000448663	0.00682305
ENSG00000237781.3	31.0479	1.83048	0.5001	1.48293e-06	7.33557e-05
ENSG00000138798.13	19.3426	1.83305	0.716826	5.64031e-05	0.00136843
ENSG00000138119.17	124.683	1.83654	0.412053	5.19409e-08	4.97292e-06
ENSG00000176658.17	38.044	1.83783	0.540814	3.87123e-06	0.000157755
ENSG00000166851.15	27.5657	1.84028	0.50827	1.71866e-06	8.18063e-05
ENSG00000272666.1	8.68227	1.84118	0.854196	0.000166977	0.00319048
ENSG00000137804.14	38.6398	1.84169	0.568436	6.70055e-06	0.000246536
ENSG00000236320.4	13.1072	1.84191	0.959277	0.000298974	0.00506097
ENSG00000177606.8	59.8667	1.84211	0.442576	1.9366e-07	1.4134e-05
ENSG00000138642.15	189.178	1.84862	0.560772	5.51138e-06	0.000209715
ENSG00000019169.11	86.6914	1.8541	0.537597	3.2226e-06	0.000135669
ENSG00000117228.11	2086.99	1.85922	0.526499	2.3883e-06	0.000105274
ENSG00000087586.18	13.1233	1.86224	0.675431	3.10708e-05	0.000853872
ENSG00000187498.16	3.40293	1.86253	1.29815	0.000782067	0.0102254
ENSG00000259132.1	46.447	1.8638	1.33943	0.000828693	0.0106705
ENSG00000183019.7	384.509	1.86736	0.575909	6.60899e-06	0.000244945
ENSG00000211893.4	566.961	1.86809	0.857064	0.000154319	0.00300611
ENSG00000204421.3	2.18409	1.86886	1.64636	0.000962874	0.0118819
ENSG00000117724.13	22.1316	1.87262	0.699196	3.90982e-05	0.00101348
ENSG00000124772.12	133.659	1.8796	0.492824	8.14262e-07	4.58873e-05
ENSG00000149564.12	43.1238	1.87962	0.516553	1.59969e-06	7.74113e-05
ENSG00000132259.13	5.65977	1.8861	0.989021	0.000297939	0.00505786
ENSG00000183048.12	5.45385	1.89324	1.3876	0.00081958	0.0105838
ENSG00000265907.2	2.50744	1.89543	1.31096	0.000736086	0.00978175
ENSG00000198848.13	199.446	1.89545	0.514582	1.35108e-06	6.91381e-05
ENSG00000185955.5	7.98674	1.89822	0.961276	0.000251711	0.00441549
ENSG00000186583.12	12.2622	1.9015	0.791787	8.43587e-05	0.00188017
ENSG00000183087.15	46.4116	1.90344	0.479056	4.29725e-07	2.6851e-05
ENSG00000118985.16	156.169	1.90874	0.398161	1.03664e-08	1.34998e-06
ENSG00000188313.13	758.159	1.91555	0.450608	1.32354e-07	1.03831e-05
ENSG00000078098.14	3.56698	1.91614	1.41042	0.000796312	0.0103736
ENSG00000288349.1	252.541	1.92104	0.752941	5.53404e-05	0.00134631
ENSG00000232216.1	4.93297	1.92401	1.45605	0.000814169	0.0105434
ENSG00000278196.3	52.1761	1.92675	0.67891	2.39485e-05	0.000682361
ENSG00000271288.1	2.28855	1.93128	1.48341	0.000816634	0.0105611
ENSG00000115267.9	552.22	1.94117	0.451743	1.08983e-07	8.74445e-06
ENSG00000135862.6	24.1489	1.9467	0.490507	4.4278e-07	2.71897e-05
ENSG00000002549.13	721.487	1.94737	0.472762	2.36652e-07	1.65917e-05
ENSG00000179044.16	13.4303	1.95333	0.990163	0.000243258	0.00431468
ENSG00000135916.16	279.202	1.96323	0.615811	7.89821e-06	0.000282433
ENSG00000148498.16	7.57637	1.96503	0.946582	0.000188767	0.00351261
ENSG00000100162.15	7.7649	1.96539	0.961028	0.000203296	0.00374384
ENSG00000072422.17	18.4091	1.96814	0.567059	2.99263e-06	0.00012719
ENSG00000184678.10	496.888	1.9691	0.348704	1.05878e-10	2.81414e-08
ENSG00000082781.12	62.4243	1.97421	0.554401	2.16394e-06	9.83046e-05
ENSG00000123473.16	12.2722	1.97483	0.541432	1.57216e-06	7.64946e-05
ENSG00000085999.13	6.11376	1.97571	0.918771	0.000156297	0.00303196
ENSG00000248385.8	4.31875	1.97875	1.44435	0.000714569	0.00953902
ENSG00000149554.13	14.4827	1.98942	0.859313	0.000102203	0.00218491
ENSG00000211951.2	14.2868	1.99162	1.33069	0.000602036	0.00848184
ENSG00000171320.15	8.2525	1.99272	0.837428	8.62169e-05	0.00191202
ENSG00000167476.10	2.6636	1.99315	1.37156	0.000637295	0.00885253
ENSG00000158089.15	52.0841	1.99709	0.777503	5.1583e-05	0.00128116
ENSG00000173210.20	54.1646	2.00463	0.638188	9.24328e-06	0.000318384
ENSG00000259207.9	267.797	2.00966	0.478554	1.73752e-07	1.29463e-05
ENSG00000211892.4	120.288	2.01137	1.01574	0.000229713	0.00412788
ENSG00000282600.2	5.07862	2.01317	1.40938	0.000638193	0.0088581
ENSG00000108771.13	251.976	2.01621	0.466834	1.03576e-07	8.46092e-06
ENSG00000116663.11	164.898	2.0205	0.369248	3.07531e-10	6.84564e-08
ENSG00000130487.9	55.0711	2.02373	0.541713	1.14922e-06	6.05481e-05
ENSG00000089169.15	218.976	2.02849	1.0496	0.00025275	0.00442138
ENSG00000155363.18	409.97	2.02978	0.439157	2.60358e-08	2.84445e-06
ENSG00000103089.9	2.5377	2.03055	1.5561	0.000689537	0.00932368
ENSG00000122952.17	21.3895	2.03959	0.695911	1.79273e-05	0.000546661
ENSG00000166598.16	1597.26	2.04175	0.386832	9.27967e-10	1.79622e-07
ENSG00000248099.4	19.6503	2.05337	0.650192	8.81944e-06	0.000307611
ENSG00000224081.9	3.77994	2.05482	1.54661	0.000652957	0.00897934
ENSG00000035499.13	6.59053	2.06159	0.869517	8.60126e-05	0.00190987
ENSG00000272810.1	2.89214	2.06555	1.32065	0.000496164	0.00732777
ENSG00000143891.17	167.081	2.07187	0.462463	5.27875e-08	5.00021e-06
ENSG00000277075.2	8.88609	2.07188	0.821888	5.77444e-05	0.00139296
ENSG00000186642.16	8.35376	2.07452	0.814373	5.37267e-05	0.00131507
ENSG00000165185.15	83.404	2.07558	0.414301	4.03033e-09	6.13437e-07
ENSG00000127423.11	2.16973	2.07675	1.5123	0.000610659	0.0085762
ENSG00000276043.5	27.0343	2.08257	0.539643	7.41058e-07	4.24333e-05
ENSG00000131153.9	12.2038	2.08565	0.813982	5.14848e-05	0.00128116
ENSG00000203811.1	4.03698	2.09119	1.3401	0.000483082	0.00719849
ENSG00000162614.19	33.4734	2.10128	0.524739	4.2254e-07	2.6495e-05
ENSG00000108839.12	39.7557	2.11062	0.666258	8.66772e-06	0.000304982
ENSG00000188157.15	45.3128	2.11396	0.603649	2.83713e-06	0.000122038
ENSG00000153208.17	22.832	2.11736	0.510891	2.41221e-07	1.67842e-05
ENSG00000005961.19	278.65	2.12077	0.576112	1.49567e-06	7.3577e-05
ENSG00000254602.2	3.8511	2.1258	1.59608	0.00057917	0.00824449
ENSG00000112053.14	174.895	2.13549	0.555288	8.13928e-07	4.58873e-05
ENSG00000177602.5	6.79374	2.13715	0.87309	6.88911e-05	0.00158914
ENSG00000086548.9	48.0814	2.1388	0.66235	7.18614e-06	0.000262235
ENSG00000276775.1	22.8766	2.1511	1.29831	0.000387618	0.00613574
ENSG00000206356.5	10.7645	2.15155	0.806891	3.83985e-05	0.000998401
ENSG00000135424.18	25.3835	2.15382	0.698697	1.1456e-05	0.000377795
ENSG00000116133.13	75.5014	2.15523	0.440344	8.18651e-09	1.10443e-06
ENSG00000165480.16	6.52668	2.15851	1.06351	0.000186297	0.00348486
ENSG00000088826.18	106.3	2.17218	0.501144	1.14281e-07	9.1261e-06
ENSG00000024526.17	3.64365	2.17577	1.50397	0.000492016	0.00729237
ENSG00000270972.1	51.5088	2.17836	0.697711	1.02082e-05	0.000343644
ENSG00000174371.17	8.52889	2.19579	1.15651	0.000238668	0.00425445
ENSG00000241294.1	18.4688	2.20227	0.762287	2.05699e-05	0.000607478
ENSG00000274290.3	22.3393	2.20597	0.639132	3.55934e-06	0.00014775
ENSG00000136514.3	103.262	2.20666	0.479417	3.60591e-08	3.69046e-06
ENSG00000101335.10	208.258	2.20749	0.604349	1.76839e-06	8.33108e-05
ENSG00000011590.14	15.6605	2.21019	0.793473	2.75887e-05	0.000767656
ENSG00000143545.10	23.0384	2.21596	0.481753	3.71113e-08	3.73408e-06
ENSG00000121152.10	12.8323	2.22778	0.621002	2.26277e-06	0.000100984
ENSG00000161643.13	36.4784	2.23461	0.558854	4.95019e-07	2.9984e-05
ENSG00000284194.3	287.492	2.25714	0.328696	8.40596e-14	8.50865e-11
ENSG00000175518.8	12.5695	2.25758	0.871731	4.65233e-05	0.00118058
ENSG00000216775.3	5.59038	2.26111	1.44066	0.00038209	0.00609154
ENSG00000155659.15	77.7944	2.26761	1.26273	0.000270773	0.00469058
ENSG00000105711.13	58.7316	2.28282	0.484443	2.46841e-08	2.73028e-06
ENSG00000102362.15	8.29624	2.28579	0.975337	8.49549e-05	0.00188874
ENSG00000029153.14	9.39307	2.28767	0.833902	3.09598e-05	0.000852136
ENSG00000277224.2	29.9777	2.28976	0.767621	1.59152e-05	0.000498097
ENSG00000066279.19	17.1151	2.29062	0.857367	3.74315e-05	0.000977391
ENSG00000184357.5	6.89661	2.30147	1.16204	0.000186095	0.00348474
ENSG00000225492.6	42.2283	2.30383	0.730988	9.72387e-06	0.000330463
ENSG00000251161.4	2.556	2.30677	1.26017	0.000245059	0.00434029
ENSG00000166278.15	58.7434	2.30809	0.684338	4.899e-06	0.000191319
ENSG00000137628.18	568.853	2.30905	0.470954	1.04614e-08	1.34998e-06
ENSG00000178999.13	16.9654	2.31108	0.673033	4.02634e-06	0.00016222
ENSG00000137812.20	15.83	2.31148	0.722164	8.40413e-06	0.000296358
ENSG00000168268.11	36.7992	2.31453	0.718991	7.9551e-06	0.000283329
ENSG00000258227.7	117.349	2.31875	0.561802	3.2889e-07	2.15326e-05
ENSG00000107796.13	45.3444	2.31908	0.490638	2.46586e-08	2.73028e-06
ENSG00000119922.11	3434.49	2.31961	0.496005	3.11184e-08	3.29855e-06
ENSG00000269720.2	9.54567	2.32973	1.03499	0.000103069	0.00219815
ENSG00000076382.17	33.086	2.33511	0.561484	2.96203e-07	1.95669e-05
ENSG00000105464.4	2.55178	2.3384	1.28217	0.000240076	0.004271
ENSG00000143333.7	6.75718	2.34371	1.07633	0.000120181	0.00247951
ENSG00000153093.20	3.32318	2.35121	1.03442	9.70465e-05	0.00210244
ENSG00000189057.11	10.3679	2.3609	0.669437	3.06543e-06	0.000129974
ENSG00000250138.4	1398.6	2.36444	0.569764	3.19107e-07	2.09692e-05
ENSG00000110777.12	205.535	2.36898	0.536891	1.09011e-07	8.74445e-06
ENSG00000140682.19	8.55306	2.37079	1.055	0.0001017	0.00217938
ENSG00000167105.8	5.51405	2.37605	1.12796	0.000136576	0.00272663
ENSG00000111799.22	3.18764	2.37826	1.57373	0.000343154	0.00561147
ENSG00000224373.3	122.729	2.37913	1.32035	0.000238287	0.00425193
ENSG00000231412.2	16.9833	2.37935	1.07489	0.000108871	0.00229713
ENSG00000142583.18	23.6846	2.39394	0.644498	1.66475e-06	7.99082e-05
ENSG00000185339.9	139.073	2.40013	0.551338	1.46685e-07	1.13572e-05
ENSG00000139734.19	6.19283	2.40395	1.16618	0.000146412	0.00287781
ENSG00000105173.14	7.45937	2.40729	0.892847	3.47209e-05	0.000931189
ENSG00000224650.2	21.848	2.4091	0.973119	5.94763e-05	0.00141788
ENSG00000095739.11	4.11997	2.42161	1.30937	0.000210899	0.00385198
ENSG00000089685.15	22.3693	2.42173	0.705622	4.32973e-06	0.000171342
ENSG00000168078.10	3.23143	2.43522	1.43456	0.000259084	0.00451004
ENSG00000135476.12	13.4492	2.43832	0.685586	2.93381e-06	0.00012559
ENSG00000217275.2	14.4356	2.44111	0.776084	1.03575e-05	0.000346704
ENSG00000123342.16	4.05572	2.4429	0.983924	5.78054e-05	0.00139296
ENSG00000156113.24	6.14772	2.44946	1.2323	0.000161851	0.00310253
ENSG00000187800.13	27.6695	2.46029	0.658439	1.63419e-06	7.86532e-05
ENSG00000183347.15	19.0609	2.46842	0.801632	1.25759e-05	0.000411674
ENSG00000166091.21	34.0358	2.47916	0.541473	6.38234e-08	5.76937e-06
ENSG00000218189.4	8.36066	2.47988	1.16989	0.000123193	0.00252453
ENSG00000090889.12	10.8405	2.48051	0.913579	3.27758e-05	0.000889742
ENSG00000134057.15	24.6404	2.48061	0.669893	1.86316e-06	8.68566e-05
ENSG00000125148.7	316.919	2.4814	0.546718	7.60846e-08	6.54548e-06
ENSG00000255221.4	17.0665	2.48766	0.929847	3.60969e-05	0.000956567
ENSG00000211899.10	4411.58	2.50143	0.719067	3.91576e-06	0.000159205
ENSG00000211935.3	20.3595	2.50725	0.905429	2.85532e-05	0.000788335
ENSG00000272636.4	8.32892	2.51288	0.889159	2.47281e-05	0.000696768
ENSG00000108679.13	222.339	2.52674	0.440921	2.32504e-10	5.44794e-08
ENSG00000158402.21	2.95462	2.53654	1.34417	0.000175435	0.00332003
ENSG00000145386.11	26.0942	2.53819	0.561178	8.90635e-08	7.51679e-06
ENSG00000172889.16	10.2647	2.53862	0.756767	5.821e-06	0.000219217
ENSG00000007968.7	130.875	2.54785	0.302914	1.90463e-18	3.39176e-14
ENSG00000128965.13	2.13725	2.54926	1.46275	0.000211341	0.00385611
ENSG00000211958.2	2.47757	2.55012	1.52481	0.000229255	0.00412382
ENSG00000163359.16	16.3138	2.55964	0.767838	6.24399e-06	0.000232621
ENSG00000243307.2	18.0344	2.58155	0.65864	9.66621e-07	5.24804e-05
ENSG00000185507.21	1036.82	2.58858	0.426295	3.83454e-11	1.33893e-08
ENSG00000069535.14	3.89507	2.589	1.27824	0.000132797	0.00266611
ENSG00000017427.17	4.533	2.59536	1.70064	0.000246214	0.00434977
ENSG00000005381.8	98.2056	2.59608	0.589549	1.58698e-07	1.1975e-05
ENSG00000101187.16	6.32114	2.59689	0.831505	1.13935e-05	0.000376431
ENSG00000120885.22	617.451	2.60572	0.378849	2.45835e-13	2.08468e-10
ENSG00000211638.2	35.2006	2.61049	0.88688	1.82466e-05	0.000553423
ENSG00000247317.3	6.02976	2.62084	1.23402	0.000108643	0.00229504
ENSG00000088325.16	33.9595	2.6276	0.57043	7.168e-08	6.22672e-06
ENSG00000157456.8	15.0698	2.65947	0.693287	1.37176e-06	6.97954e-05
ENSG00000273802.2	31.0002	2.67566	0.619112	2.42226e-07	1.67842e-05
ENSG00000132530.17	2222.12	2.67694	0.438663	3.97111e-11	1.35995e-08
ENSG00000211938.2	50.5917	2.67707	0.749999	3.24389e-06	0.000136243
ENSG00000126709.16	1304.88	2.67991	0.491441	1.45466e-09	2.67057e-07
ENSG00000233030.2	59.2149	2.68532	0.54171	1.66231e-08	1.96042e-06
ENSG00000138646.9	668.918	2.68534	0.504695	2.88751e-09	4.67461e-07
ENSG00000285710.1	2.09791	2.69867	1.47909	0.000157546	0.00304624
ENSG00000180712.4	5.49374	2.70634	1.08806	5.05121e-05	0.00126693
ENSG00000134531.10	23.8461	2.70716	0.551024	2.10579e-08	2.43506e-06
ENSG00000276566.1	12.6905	2.72786	2.35012	0.000263857	0.00457523
ENSG00000257017.9	305.137	2.73425	0.50654	2.13626e-09	3.58892e-07
ENSG00000139567.13	9.79944	2.74573	0.787566	4.25738e-06	0.000168854
ENSG00000187475.6	3.99556	2.75026	1.33514	0.000106271	0.00225393
ENSG00000185897.7	20.0015	2.75179	0.713697	1.36733e-06	6.97692e-05
ENSG00000204791.10	6.39579	2.76617	1.33046	0.000101367	0.00217488
ENSG00000133216.17	40.1584	2.77255	0.710317	1.18388e-06	6.20076e-05
ENSG00000011465.18	1.85491	2.78895	1.44069	0.000121734	0.00249794
ENSG00000158373.8	101.712	2.79209	0.449262	2.58476e-11	9.7935e-09
ENSG00000237649.8	21.9916	2.79226	0.576364	3.22413e-08	3.39736e-06
ENSG00000280411.1	75.3248	2.798	1.30512	8.8395e-05	0.00194609
ENSG00000169607.13	7.04829	2.80306	1.30932	8.83593e-05	0.00194609
ENSG00000078053.17	11.6556	2.81175	1.23305	6.92422e-05	0.00159517
ENSG00000142089.17	5908.95	2.81209	0.465256	7.31212e-11	2.10023e-08
ENSG00000185155.12	3.58968	2.82037	1.4797	0.000121755	0.00249794
ENSG00000167900.12	26.5593	2.82107	0.671728	4.39333e-07	2.70714e-05
ENSG00000133101.10	21.1177	2.82234	1.51387	0.000127969	0.00260442
ENSG00000177294.7	11.397	2.83057	0.922215	1.29581e-05	0.0004188
ENSG00000119917.15	4098.48	2.83266	0.495182	4.6356e-10	9.82746e-08
ENSG00000186185.14	9.42365	2.83377	0.760845	2.15373e-06	9.80913e-05
ENSG00000287200.1	6.05337	2.84167	0.828829	5.09903e-06	0.000196209
ENSG00000185245.8	19.7563	2.8485	0.497083	4.49952e-10	9.65391e-08
ENSG00000111206.13	28.5559	2.85094	0.656557	2.66128e-07	1.80886e-05
ENSG00000101412.13	31.5388	2.86035	0.474495	8.67234e-11	2.41308e-08
ENSG00000222037.5	9.56791	2.86954	1.46763	0.000107392	0.00227129
ENSG00000132170.23	7.09405	2.87447	0.719896	9.30213e-07	5.09699e-05
ENSG00000169679.15	48.2585	2.88365	0.563407	1.04183e-08	1.34998e-06
ENSG00000183160.9	14.8599	2.91912	0.89119	7.61946e-06	0.000274671
ENSG00000085840.13	12.0569	2.93555	0.6184	5.71511e-08	5.2733e-06
ENSG00000211632.4	25.4212	2.93831	0.762522	1.49271e-06	7.3577e-05
ENSG00000089127.15	1896.7	2.93855	0.434719	1.06324e-12	6.76218e-10
ENSG00000165304.8	8.86037	2.9505	0.833584	3.76573e-06	0.000153808
ENSG00000135114.13	921.569	2.95563	0.479373	4.42269e-11	1.48602e-08
ENSG00000239819.2	12.7146	2.96753	1.19554	4.18913e-05	0.00107803
ENSG00000211949.3	102.995	2.97387	0.605403	2.90184e-08	3.11301e-06
ENSG00000211959.2	47.5213	2.98592	0.992652	1.41553e-05	0.000449872
ENSG00000172426.16	7.59799	3.00176	0.895042	6.13455e-06	0.000229987
ENSG00000133106.15	832.018	3.00673	0.403661	9.45617e-15	2.40565e-11
ENSG00000138180.16	12.6062	3.02458	0.793322	1.71421e-06	8.18063e-05
ENSG00000157601.15	3243.16	3.03244	0.485155	2.88087e-11	1.03171e-08
ENSG00000240505.9	22.2669	3.03247	0.814106	2.22168e-06	9.99082e-05
ENSG00000211962.2	37.4744	3.04228	1.01402	1.39747e-05	0.000445189
ENSG00000010030.14	132.653	3.05078	0.740085	6.42867e-07	3.76029e-05
ENSG00000117399.14	26.4684	3.05442	0.624947	3.41722e-08	3.53801e-06
ENSG00000138160.7	27.1901	3.05829	0.600673	1.37945e-08	1.6711e-06
ENSG00000132465.12	1332.14	3.0633	0.64721	6.5939e-08	5.87121e-06
ENSG00000173801.17	194	3.0799	0.492363	2.89675e-11	1.03171e-08
ENSG00000139044.12	21.6462	3.08003	0.785399	1.23118e-06	6.42054e-05
ENSG00000241351.3	140.147	3.08565	0.792811	1.34843e-06	6.91381e-05
ENSG00000094804.12	24.369	3.10593	0.574277	3.1098e-09	4.90082e-07
ENSG00000176890.16	42.7514	3.10864	0.503435	4.76009e-11	1.56977e-08
ENSG00000149305.7	3.09744	3.10911	1.34188	4.78555e-05	0.0012071
ENSG00000145555.15	18.1948	3.11292	0.547966	7.66622e-10	1.53393e-07
ENSG00000173372.17	69.8797	3.11972	0.781789	9.92452e-07	5.33945e-05
ENSG00000168542.16	3.41691	3.12394	1.76141	9.57617e-05	0.00208475
ENSG00000133063.16	50.2926	3.14493	0.653953	4.95879e-08	4.79924e-06
ENSG00000168062.10	221.996	3.15397	0.516503	7.26176e-11	2.10023e-08
ENSG00000111335.14	2409.04	3.16292	0.476655	2.81111e-12	1.56438e-09
ENSG00000065328.17	13.1426	3.16857	0.854129	2.2689e-06	0.000100984
ENSG00000244437.1	167.067	3.17629	0.574808	1.76784e-09	3.14214e-07
ENSG00000253686.2	5.08282	3.17869	1.45058	5.31089e-05	0.00130811
ENSG00000163666.10	2.69389	3.1861	1.45485	5.2726e-05	0.00130048
ENSG00000142945.13	16.3915	3.20651	0.691637	1.013e-07	8.31313e-06
ENSG00000185745.10	1535.57	3.2135	0.656606	3.50179e-08	3.60462e-06
ENSG00000259772.6	7.64069	3.21766	0.858722	2.00923e-06	9.19802e-05
ENSG00000110492.16	10.4258	3.22597	0.709738	1.44128e-07	1.1208e-05
ENSG00000137965.11	922.521	3.23689	0.691164	8.40377e-08	7.17391e-06
ENSG00000109805.10	18.4727	3.24008	0.828128	1.23306e-06	6.42054e-05
ENSG00000211655.3	10.192	3.25252	2.71379	0.000159022	0.00306811
ENSG00000146670.10	18.3022	3.26842	0.52108	2.74758e-11	1.01935e-08
ENSG00000211934.3	54.9196	3.27166	0.853032	1.52802e-06	7.4839e-05
ENSG00000075218.19	11.2318	3.30736	0.663321	2.33902e-08	2.67008e-06
ENSG00000223648.4	18.2349	3.31117	1.68709	6.08164e-05	0.00144018
ENSG00000160932.11	2787.46	3.31528	0.503807	3.98824e-12	2.02922e-09
ENSG00000211943.2	60.3862	3.31785	0.909282	2.49668e-06	0.00010951
ENSG00000233975.2	52.5649	3.32177	0.570761	3.7205e-10	8.07984e-08
ENSG00000131747.15	36.3243	3.35439	0.508591	3.56632e-12	1.86791e-09
ENSG00000211660.3	89.4809	3.35886	0.711116	6.9861e-08	6.17359e-06
ENSG00000163958.14	20.9206	3.36239	0.888227	1.67357e-06	8.01154e-05
ENSG00000126787.13	18.6034	3.36856	0.720699	8.47683e-08	7.18835e-06
ENSG00000123485.12	16.5801	3.37016	0.705056	5.52452e-08	5.15082e-06
ENSG00000134809.9	105.245	3.38404	0.461718	2.28893e-14	4.07612e-11
ENSG00000211973.2	33.4591	3.38665	1.02823	5.6483e-06	0.00021401
ENSG00000148773.14	106.726	3.39342	0.461716	1.96084e-14	4.07612e-11
ENSG00000118193.12	8.42982	3.39661	1.03682	5.82265e-06	0.000219217
ENSG00000151364.17	6.62601	3.41762	1.30301	2.03432e-05	0.000602782
ENSG00000211974.3	21.5354	3.42399	1.72986	5.18928e-05	0.00128527
ENSG00000282639.1	9.39632	3.4286	1.33322	2.18605e-05	0.000635819
ENSG00000105974.13	9.51958	3.43157	1.13218	9.44212e-06	0.000323191
ENSG00000211946.3	17.7521	3.4319	1.01757	4.51961e-06	0.000177672
ENSG00000242534.2	113.945	3.43292	0.581841	2.26825e-10	5.43187e-08
ENSG00000211673.2	196.615	3.43787	0.791947	2.81794e-07	1.88654e-05
ENSG00000121236.21	27.3526	3.44185	0.712634	4.33752e-08	4.29456e-06
ENSG00000143476.18	19.5449	3.45556	0.695348	2.36645e-08	2.67059e-06
ENSG00000156970.13	14.027	3.46306	0.780784	1.98326e-07	1.44155e-05
ENSG00000258572.1	7.09522	3.46643	1.05877	5.45584e-06	0.000208493
ENSG00000187608.10	827.148	3.47408	0.680851	1.2901e-08	1.59542e-06
ENSG00000270472.2	7.08834	3.48051	1.10275	6.92335e-06	0.000254208
ENSG00000211964.3	36.0071	3.48319	0.647414	3.42292e-09	5.34697e-07
ENSG00000164045.12	8.98358	3.49185	0.90574	1.24378e-06	6.45749e-05
ENSG00000224041.3	10.1813	3.49605	1.93252	5.92875e-05	0.00141707
ENSG00000239264.9	1446.84	3.49729	0.650683	3.47655e-09	5.38352e-07
ENSG00000211933.2	14.9729	3.5071	0.885127	9.00509e-07	4.96479e-05
ENSG00000211966.2	61.6167	3.53846	0.66658	4.64458e-09	6.72445e-07
ENSG00000240382.3	43.5887	3.54726	0.919291	1.16745e-06	6.13275e-05
ENSG00000127564.17	13.0213	3.54739	0.671343	5.18121e-09	7.44089e-07
ENSG00000211890.4	891.895	3.55111	0.648871	2.02801e-09	3.43951e-07
ENSG00000111331.14	3738.07	3.55473	0.590919	1.05733e-10	2.81414e-08
ENSG00000171658.8	6.0586	3.55497	1.27977	1.31451e-05	0.000423304
ENSG00000173369.17	62.5976	3.5753	0.635118	8.77873e-10	1.71793e-07
ENSG00000105707.15	6.38502	3.58706	1.03469	3.07403e-06	0.000130029
ENSG00000243238.1	81.6248	3.59058	0.950246	1.39005e-06	7.03239e-05
ENSG00000171241.9	26.362	3.60206	0.615631	2.55038e-10	5.89833e-08
[truncated: 104 more rows]
